# Supplementary material for: Divergent sensory transcriptomic profiles in positive and negative learning in Bicyclus Anynana butterflies
Source: J Comp Physiol A Neuroethol Sens Neural Behav Physiol. 2025 Oct 22;212(2):283–96. doi: 10.1007/s00359-025-01771-4 (PMC13086741; doi:10.1007/s00359-025-01771-4)
Supplement: Supplementary file 1 — Supplementary Material 1 [file 359_2025_1771_MOESM1_ESM.xlsx]

## Sheet: S1_Summary_Statistics
Article title: Divergent sensory transcriptomic profiles in positive and negative learning in Bicyclus anynana
Journal name: Journal of Comparative Physiology A
Author names: Yi Ting Ter & Erica L. Westerman; Department of Biological Sciences, University of Arkansas, Fayetteville, AR 72701, USA
Email and ORCID of corresponding author: ewesterm@uark.edu (ORCID: 0000-0002-3575-8298)
Group	Tissue	n	Total Raw Reads	Mean Raw Reads (± SD)	Mean Trimmed Reads (± SD)	Mean Mapped Reads (± SD)
Positive	Antenna	10	525.5	52.6 (± 5.2)	52.1 (± 4.8)	44.9 (± 4.2)
Negative	Antenna	10	530.7	53.1 (± 3.8)	52.6 (± 3.7)	45.3 (± 3.1)
Naïve	Antenna	10	530.9	53.1 (± 4)	52.7 (± 3.9)	45.3 (± 3.4)
Positive	Brain	10	538.4	53.8 (± 3.5)	53.5 (± 3.4)	46.9 (± 3.1)
Negative	Brain	10	541.1	54.1 (± 3.4)	53.7 (± 3.3)	47.2 (± 2.9)
Naïve	Brain	10	549.9	55 (± 4.7)	54.6 (± 4.6)	47.9 (± 4)
Positive	Eyes	10	537.5	53.7 (± 2.2)	53.4 (± 2.2)	47.4 (± 2.3)
Negative	Eyes	10	580.5	58 (± 4.9)	57.4 (± 4.5)	50.8 (± 3.9)
Naïve	Eyes	10	548.2	54.8 (± 4.6)	54.3 (± 4.3)	48 (± 3.9)
		90	4882.7	488.2 (± 36.3)	484.3 (± 34.7)	378.8 (± 30.8)

## Sheet: S2_Antenna_DEGs
SeqName	Description_c_1.2	Description_p_1.2.x	Name_dmel	Symbol_dmel	Description_dmel	Protein.accession_dmel	Locus.tag_dmel	Description_dmel2	Gene.Type	Transcripts_accession_bany	Protein_accession_bany	GO.IDs	GO.Names	Accession_bany	Drosophila_ortholog.x	GO_terms_flybase	comments	category	DE_in
BANY.1.2.g13506	XP_052746614.1glutamate receptor 1-like	XP_052746614.1glutamate receptor 1-like	NA	NA	NA	NA	NA	NP_001261622.1glutamate receptor IB, isoform C	protein-coding	XM_024087247.2_XM_052888785.1_XM_052890654.1	XP_023943015.1_XP_052744745.1_XP_052746614.1	P:GO:0009890	P:negative regulation of biosynthetic process	NC_069085.1_NC_069105.1_NC_069110.1	mGluR	glutamate binding; group II metabotropic glutamate receptor activity; learning; long/short-term memory; male courtship behavior; regulation of synaptic transmission, glutamatergic	G-protein coupled receptor for glutamate. Ligand binding causes a conformation change that triggers signaling via guanine nucleotide-binding proteins (G proteins) and modulates the activity of down-stream effectors.	Learning and Memory	Positive_Naive, Negative_Naive
BANY.1.2.g01872	XP_046976275.1cytoplasmic polyadenylation element-binding protein 2	XP_046976275.1cytoplasmic polyadenylation element-binding protein 2	NA	NA	---NA---	NA	NA	---NA---	NA	NA	NA			NA	orb2	identical protein binding; mRNA 3'-UTR binding; translation activator activity; regulation of translation; long-term memory; male courtship behavior; negative/ positive regulation of translation; sperm axoneme assembly; spermatogenesis; axon terminus/ axon/ post- and pre-synapse	RNA-binding protein involved in translational regulation and required for long-term memory; Required in mushroom body gamma neurons for long-term memory in male courtship	Learning and Memory	Negative_Naive
BANY.1.2.g06384	XP_052741110.1syntaxin-binding protein 5 isoform X3	XP_052741110.1syntaxin-binding protein 5 isoform X3	NA	NA	NP_001162735.1tomosyn, isoform F	NA	NA	NP_001162735.1tomosyn, isoform F	NA	NA	NA			NA	Tomosyn	GTPase activator activity; myosin II binding; SNARE binding; syntaxin binding; involved_in long-term memory; involved_in regulation of neuromuscular synaptic transmission; located_in neuromuscular junction	encodes a protein involved in long-term memory and neuromuscular synaptic transmission.	Learning and Memory	Negative_Naive
BANY.1.2.g06385	XP_052741109.1syntaxin-binding protein 5 isoform X2	XP_052741109.1syntaxin-binding protein 5 isoform X2	NA	NA	NP_001245644.1tomosyn, isoform H	NA	NA	NP_001245644.1tomosyn, isoform H	protein-coding	XM_052885148.1	XP_052741108.1	C:GO:0016020	C:membrane	NC_069095.1	Tomosyn	GTPase activator activity; myosin II binding; SNARE binding; syntaxin binding; involved_in long-term memory; involved_in regulation of neuromuscular synaptic transmission; located_in neuromuscular junction	similar to one above, different BANY though	Learning and Memory	Negative_Naive
BANY.1.2.g06424	XP_023936154.2glutamate receptor ionotropic, kainate 3-like	XP_023936154.2glutamate receptor ionotropic, kainate 3-like	NA	NA	NP_650925.1Kainate-type ionotropic glutamate receptor subunit 1D	NP_650925.1	Dmel_CG3822	NP_650925.1Kainate-type ionotropic glutamate receptor subunit 1D	NA	NA	NA	F:GO:0004970; C:GO:0016021; P:GO:0034220; P:GO:0035235; C:GO:0045211	F:ionotropic glutamate receptor activity; C:integral component of membrane; P:ion transmembrane transport; P:ionotropic glutamate receptor signaling pathway; C:postsynaptic membrane	NA	KaiR1D	glutamate-gated calcium ion channel activity; glutamate receptor activity; transmitter-gated monoatomic ion channel activity involved in regulation of postsynaptic membrane potential; positive regulation of glutamate secretion, neurotransmission; positive regulation of synaptic transmission, glutamatergic	interesting and important gene: grik3 in vertebrates; in fly localized to presynaptic terminals of the neuromuscular junction - eya - homeostatic potentiation of synaptic strength. Grik1-3 are involved in learning and memory, like down syndrome, developmental delay, schizophrenia	Learning and Memory	Negative_Naive
BANY.1.2.g06946	XP_023936676.2aromatic-L-amino-acid decarboxylase-like	XP_023936676.2aromatic-L-amino-acid decarboxylase-like	NA	NA	NP_523600.5dopa decarboxylase, isoform D	NP_523600.5	Dmel_CG10697	NP_523600.5dopa decarboxylase, isoform D	protein-coding	XM_024080908.2	XP_023936676.2	P:GO:0006520; F:GO:0016831; F:GO:0030170	P:cellular amino acid metabolic process; F:carboxy-lyase activity; F:pyridoxal phosphate binding	NC_069085.1	ddc	5-hydroxy-L-tryptophan decarboxylase activity; aromatic-L-amino-acid decarboxylase activity; L-dopa decarboxylase activity; adult chitin-containing cuticle pigmentation; anesthesia-resistant memory; dopamine biosynthetic process from tyrosine; long-term memory; response to wounding; serotonin biosynthetic process from tryptophan	interesting and important gene: AADC otherwise known as DDC (dopa decarboxylase)- negatively regulated in aversive treatment compared to control tho	Learning and Memory	Negative_Naive
BANY.1.2.g07045	OWR51078.1neuropeptide precursor 4F	OWR51078.1neuropeptide precursor 4F	NA	NA	---NA---	NA	NA	---NA---	NA	NA	NA			NA	sNPF	neuropeptide hormone activity; neuropeptide receptor binding; adult feeding behavior; circadian rhythm; determination of adult lifespan; positive regulation of ERK1 and ERK2 cascade; positive regulation of multicellular organism growth; regulation of glucose metabolic process; located_in axon; located_in extracellular region	not too sure, cant find precursor 4f in general, put the drosophila ortholog for short neuropeptide F precursor instead; encodes a protein that binds to the product of sNPF-R and activates ERK-Dilps signaling or the PKA-CREB pathway. Its roles include the regulation of cell and organism growth, carbohydrate metabolism, lifespan, feeding behavior, locomotion, circadian rhythm, and sleep.	Learning and Memory	Negative_Naive
BANY.1.2.g10169	XP_023939709.1transcription factor Jun	XP_023939709.1transcription factor Jun	NA	NA	NP_476586.1Jun-related antigen, isoform A	NP_476586.1	Dmel_CG2275	NP_476586.1Jun-related antigen, isoform A	protein-coding	XM_024083941.2	XP_023939709.1	F:GO:0003677; F:GO:0003700; C:GO:0005634; P:GO:0006357	F:DNA binding; F:DNA-binding transcription factor activity; C:nucleus; P:regulation of transcription by RNA polymerase II	NC_069102.1	Jra	DNA-binding transcription factor activity, RNA polymerase II-specific; protein heterodimerization activity; chorion micropyle formation; dorsal appendage formation; JNK cascade; negative regulation of antimicrobial humoral response; positive regulation of transcription by RNA polymerase II; synaptic assembly at neuromuscular junction; R3/R4 cell fate commitment; part_of transcription factor AP-1 …	important and interesting gene: jun is a classical IEG for learning and memory in vertebrates - not as much known in insects; encodes a homologue of the mammalian transcription factor Jun and has pleiotropic roles in the CNS. Jra activity is regulated by many upstream enzymes, including bsk.	Learning and Memory	Negative_Naive
BANY.1.2.g22498	XP_023951353.2E3 ubiquitin-protein ligase UHRF1	XP_023951353.2E3 ubiquitin-protein ligase UHRF1	NA	NA	NP_724405.2d4, isoform B	NA	NA	NP_724405.2d4, isoform B	NA	NA	NA	C:GO:0005634; F:GO:0046872	C:nucleus; F:metal ion binding	NA	d4	zinc ion binding, nervous system development	Human ortholog(s) of this gene implicated in Coffin-Siris syndrome 7, a neurodevelopmental disorder characterized by global developmental delay with mild to moderate intellectual disability	Learning and Memory	Negative_Naive
BANY.1.2.g06654	OWR49277.1nicotinic acetylcholine receptor alpha 1 subunit	OWR49277.1nicotinic acetylcholine receptor alpha 1 subunit	NA	NA	NP_001262917.1nicotinic acetylcholine receptor alpha1, isoform C	NA	NA	NP_001262917.1nicotinic acetylcholine receptor alpha1, isoform C	NA	NA	NA	F:GO:0004888; C:GO:0016021; F:GO:0022848; C:GO:0030054; P:GO:0034220; C:GO:0045211; P:GO:0060079	F:transmembrane signaling receptor activity; C:integral component of membrane; F:acetylcholine-gated cation-selective channel activity; C:cell junction; P:ion transmembrane transport; C:postsynaptic membrane; P:excitatory postsynaptic potential	NA	nAChRalpha1/alpha3	synaptic transmission, cholinergic; acetylcholine-gated monoatomic cation-selective channel activity; located_in postsynaptic membrane	both matches with same score; encodes a subunit of the nicotinic acetylcholine receptor, a pentameric neurotransmitter-gated ion channel.	Learning and Memory	Negative_Positive
BANY.1.2.g10963	XP_039752662.1neurogenic locus notch homolog protein 1	XP_039752662.1neurogenic locus notch homolog protein 1	NA	NA	NP_001188677.2asperous, isoform D	NA	NA	NP_001188677.2asperous, isoform D	protein-coding	XM_052882873.1_XM_052882785.1	XP_052738833.1_XP_052738745.1			NC_069090.1	N	histone acetyltransferase binding; transcription coactivator activity; axon guidance; cell differentiation; compound eye development/ morphogenesis; determination of adult lifespan; eye-antennal disc development; follicle cell of egg chamber development; foregut morphogenesis; long-term memory; NOT involved_in anesthesia-resistant memory; motor neuron axon guidance; neuroblast development; R1/R6/…	interesting gene; Essential signaling protein which has a major role in many developmental processes. Functions as a receptor for membrane-bound ligands Delta and Serrate to regulate cell-fate determination.Regulates oogenesis, the differentiation of the ectoderm and the development of the central and peripheral nervous system, eye, wing disk, muscles and segmental appendages such as antennae and…	Learning and Memory	Negative_Positive
BANY.1.2.g10353	XP_023940032.2dynein beta chain, ciliary	XP_023940032.2dynein beta chain, ciliary	NA	NA	NP_524424.2dynein heavy chain at 93AB, isoform B	NP_524424.2	Dmel_CG3723	NP_524424.2dynein heavy chain at 93AB, isoform B	protein-coding	XM_024084264.2	XP_023940032.2	F:GO:0003777; F:GO:0005524; P:GO:0007018; C:GO:0030286	F:microtubule motor activity; F:ATP binding; P:microtubule-based movement; C:dynein complex	NC_069103.1	Dhc93AB	ATP binding, dynein light intermediate chain binding, sensory perception of sound	encodes a motor protein involved in hearing	Mechanosensory	Negative_Naive
BANY.1.2.g00437	XP_052747191.1trissin receptor-like	XP_052747191.1trissin receptor-like	NA	NA	NA	NA	NA	NP_001260108.1trissin receptor, isoform D	protein-coding	XM_052891231.1	XP_052747191.1	F:GO:0004983; P:GO:0007218; C:GO:0016021	F:neuropeptide Y receptor activity; P:neuropeptide signaling pathway; C:integral component of membrane	NC_069085.1	TrissinR	G protein-coupled peptide receptor activity; G protein-coupled receptor signaling pathway; neuropeptide receptor activity; involved_in cellular response to hormone stimulus	G-protein coupled receptor which is activated by the Trissin peptide in vitro, leading to increased intracellular calcium ion levels	Nervous System	Positive_Naive
BANY.1.2.g07463	XP_023937127.2early boundary activity protein 1-like	XP_023937127.2early boundary activity protein 1-like	NA	NA	NA	NA	NA	NP_001285566.1insensitive, isoform B	protein-coding	XM_024081359.2	XP_023937127.2			NC_069101.1	Elba1	chromatin insulator sequence binding; sequence-specific DNA binding; transcription corepressor activity; embryonic development via the syncytial blastoderm; heterochromatin boundary formation; negative regulation of Notch signaling pathway; positive regulation of neuron differentiation	The heterotrimeric Elba complex is required for chromatin domain boundary function during early embryogenesis.may act as a transcriptional repressor and binds the palindromic sequence 5'-CCAATTGG-3' to mediate transcriptional repression	Nervous System	Positive_Naive
BANY.1.2.g14866	XP_023944333.1achaete-scute complex protein T3-like	XP_023944333.1achaete-scute complex protein T3-like	lethal of scute	l(1)sc	NP_476623.1lethal of scute	NP_476623.1	Dmel_CG3839	NP_476623.1lethal of scute	protein-coding	XM_024088565.2	XP_023944333.1	F:GO:0003677; P:GO:0006357; F:GO:0046983	F:DNA binding; P:regulation of transcription by RNA polymerase II; F:protein dimerization activity	NC_069088.1	l(1)sc	DNA-binding transcription factor activity; protein heterodimerization activity; RNA polymerase II transcription regulatory region sequence-specific DNA binding; epithelial cell proliferation involved in Malpighian tubule morphogenesis; neuroblast fate determination; positive regulation of transcription by RNA polymerase II; central nervous system development; peripheral nervous system development…	involved in the determination of the neuronal precursors in the peripheral nervous system and the central nervous system.	Nervous System	Positive_Naive
BANY.1.2.g00436	XP_052747191.1trissin receptor-like	XP_052747191.1trissin receptor-like	NA	NA	NP_001260108.1trissin receptor, isoform D	NA	NA	NP_001260108.1trissin receptor, isoform D	NA	NA	NA	C:GO:0016020; C:GO:0016021	C:membrane; C:integral component of membrane	NA	TrissinR	G protein-coupled peptide receptor activity; G protein-coupled receptor signaling pathway; neuropeptide receptor activity; involved_in cellular response to hormone stimulus	seems to be involved in circadian rhythm as well	Nervous System	Negative_Naive
BANY.1.2.g01070	XP_023941161.1nuclear hormone receptor FTZ-F1 isoform X4	XP_023941161.1nuclear hormone receptor FTZ-F1 isoform X4	NA	NA	---NA---	NA	NA	---NA---	NA	NA	NA			NA	ftz-f1	DNA-binding transcription activator activity, RNA polymerase II-specific; transcription factor binding; zinc ion binding; dendrite morphogenesis; instar larval or pupal development; imaginal disc-derived leg morphogenesis; juvenile hormone mediated signaling pathway; metamorphosis; mushroom body development; neuron remodeling; hormone-mediated signaling pathway; response to ecdysone	cofactor to fushi tarazu (hox gene?) in binding ftz to dna	Nervous System	Negative_Naive, Negative_Positive
BANY.1.2.g03588	XP_023955028.2inter-alpha-trypsin inhibitor heavy chain H3	XP_023955028.2inter-alpha-trypsin inhibitor heavy chain H3	NA	NA	---NA---	NA	NA	---NA---	protein-coding	XM_024099260.2	XP_023955028.2	C:GO:0016020	C:membrane	NC_069086.1	Ca-Ma2d/ stj/ stol	voltage-gated calcium channel activity; calcium ion transmembrane transport	no exact match - all half matches are calcium gated voltage channels, might be in muscle cells	Nervous System	Negative_Naive
BANY.1.2.g04660	GBP73631.1Regulating synaptic membrane exocytosis protein 2	GBP73631.1Regulating synaptic membrane exocytosis protein 2	NA	NA	---NA---	NA	NA	---NA---	NA	NA	NA	P:GO:0006887; C:GO:0016020; F:GO:0031267	P:exocytosis; C:membrane; F:small GTPase binding	NA	Rim	clustering of voltage-gated calcium channels; neuromuscular synaptic transmission; regulation of synaptic plasticity; calcium ion-regulated exocytosis of neurotransmitter; intracellular protein transport; positive regulation of synaptic transmission; regulation of membrane potential	Rab3 interacting molecule (Rim) encodes a scaffolding protein at the synaptic active zone, with important roles in promoting neurotransmitter release	Nervous System	Negative_Naive
BANY.1.2.g04748	XP_052741911.1reticulon-4-interacting protein 1 homolog, mitochondrial isoform X2	XP_052741911.1reticulon-4-interacting protein 1 homolog, mitochondrial isoform X2	NA	NA	---NA---	NA	NA	---NA---	protein-coding	XM_052885950.1	XP_052741910.1	F:GO:0016491; P:GO:0055114	F:oxidoreductase activity; P:oxidation-reduction process	NC_069097.1	CG17221	alcohol dehydrogenase [NAD(P)+] activity; mushroom body development	Predicted to enable alcohol dehydrogenase [NAD(P)+] activity. Involved in mushroom body development.	Nervous System	Negative_Naive
BANY.1.2.g05159	XP_023934961.2reticulon-1-A isoform X8	XP_023934961.2reticulon-1-A isoform X8	NA	NA	NP_001162878.2Reticulon-like1, isoform L	NA	NA	NP_001162878.2Reticulon-like1, isoform L	protein-coding	XM_024079190.2	XP_023934958.1	C:GO:0016021	C:integral component of membrane	NC_069091.1	Rtnl1	phospholipid binding; endoplasmic reticulum organization; membrane bending; located_in axonal growth cone/ axon/endomembrane system	no exact match. Rtnl1 encodes a reticulon family member, with predicted intramembrane hairpin domains that can insert into the cytosolic face of the endoplasmic reticulum (ER), thereby curving it and promoting ER tubule formation. It is enriched on tubular ER, including axons and egg chamber fusomes. upregulation significantly attentuates age-associated neurodegenerations	Nervous System	Negative_Naive
BANY.1.2.g06688	XP_052741652.1zinc finger homeobox protein 4	XP_052741652.1zinc finger homeobox protein 4	NA	NA	---NA---	NA	NA	---NA---	NA	NA	NA	C:GO:0005634; P:GO:0006355; F:GO:0008270; F:GO:0043565	C:nucleus; P:regulation of transcription, DNA-templated; F:zinc ion binding; F:sequence-specific DNA binding	NA	zfh2	RNA polymerase II transcription regulatory region sequence-specific DNA binding; imaginal disc-derived wing morphogenesis; nervous system development	encodes a putative transcription factor. Its roles include specification of cell fates and promotion of apoptosis during CNS development, and proximal-distal patterning during wing and leg imaginal disc development.	Nervous System	Negative_Naive
BANY.1.2.g06849	XP_023936612.1A disintegrin and metalloproteinase with thrombospondin motifs adt-1 isoform X2	XP_023936612.1A disintegrin and metalloproteinase with thrombospondin motifs adt-1 isoform X2	NA	NA	NP_001097423.1stall, isoform C	NP_001097423.1	Dmel_CG3622	NP_001097423.1stall, isoform C	protein-coding	XM_024080843.2	XP_023936611.1	F:GO:0004222; P:GO:0006508	F:metalloendopeptidase activity; P:proteolysis	NC_069102.1	stl	follicle cell of egg chamber development/ stalk formation; negative regulation of neuron migration; oogenesis; metalloendopeptidase activity;	encodes a protein involved in neuron migration inhibition and ovarian follicle development.	Nervous System	Negative_Naive
BANY.1.2.g07077	XP_039753733.1BUB3-interacting and GLEBS motif-containing protein ZNF207 isoform X3	---NA---	NA	NA	---NA---	NA	NA	---NA---	NA	NA	NA			NA	BuGZ	DNA binding; dendrite morphogenesis	no blast for protein or LOC, but based on blastN, encodes a protein involved in dendrite morphogenesis	Nervous System	Negative_Naive
BANY.1.2.g07078	XP_052741220.1BUB3-interacting and GLEBS motif-containing protein ZNF207 isoform X1	XP_052741220.1BUB3-interacting and GLEBS motif-containing protein ZNF207 isoform X1	NA	NA	NP_609808.1Bub3 interacting GLEBS and zinc finger domain protein, isoform A	NP_609808.1	Dmel_CG17912	NP_609808.1Bub3 interacting GLEBS and zinc finger domain protein, isoform A	protein-coding	XM_052885260.1	XP_052741220.1	C:GO:0000776; C:GO:0005634; P:GO:0007094; F:GO:0008017; P:GO:0008608; P:GO:0090307; C:GO:1990047	C:kinetochore; C:nucleus; P:mitotic spindle assembly checkpoint; F:microtubule binding; P:attachment of spindle microtubules to kinetochore; P:mitotic spindle assembly; C:spindle matrix	NC_069096.1	BuGZ	DNA binding; dendrite morphogenesis	same as above, now has blastP and LOC	Nervous System	Negative_Naive
BANY.1.2.g07242	CAH2232605.1jg14799	CAH2232605.1jg14799	NA	NA	NP_001262135.1knockout, isoform B	NA	NA	NP_001262135.1knockout, isoform B	NA	NA	NA	P:GO:0006357	P:regulation of transcription by RNA polymerase II	NA	ko	motor neuron axon guidance, regulation of transcription by RNA polymerase II	-	Nervous System	Negative_Naive
BANY.1.2.g12825	XP_052747331.1GTPase-activating protein skywalker isoform X4	XP_052747331.1GTPase-activating protein skywalker isoform X4	NA	NA	NP_001163026.1skywalker, isoform I	NA	NA	NP_001163026.1skywalker, isoform I	NA	NA	NA			NA	sky	GTPase activator activity; chemical synaptic transmission; negative regulation of neurotransmitter secretion; neuron projection development	encodes a RabGAP that genetically interacts with and activates GTPase activity of the product of Rab35 through an unconventional mechanism. It restricts the ability of synaptic vesicles to fuse into a synaptic endosomal compartment, thereby limiting synaptic vesicle associated protein sorting at synaptic endosomes.	Nervous System	Negative_Naive, Negative_Positive
BANY.1.2.g15748	XP_023945113.1ADP,ATP carrier protein	XP_023945113.1ADP,ATP carrier protein	NA	NA	NP_001285090.1stress-sensitive B, isoform E	NA	NA	NP_001285090.1stress-sensitive B, isoform E	protein-coding	XM_024089345.2	XP_023945113.1	C:GO:0005743; C:GO:0016021; F:GO:0022857; P:GO:0055085	C:mitochondrial inner membrane; C:integral component of membrane; F:transmembrane transporter activity; P:transmembrane transport	NC_069108.1	sesB	ATP:ADP antiporter activity, action potential, cellular response to oxidative stress, chemical synaptic transmission, determination of adult lifespan, locomotion, negative regulation of autophagy, neuron cellular homeostasis, synaptic vesicle transport	-	Nervous System	Negative_Naive
BANY.1.2.g20332	XP_023949369.2protein CBFA2T1	XP_023949369.2protein CBFA2T1	NA	NA	NP_001261164.1nervy, isoform B	NA	NA	NP_001261164.1nervy, isoform B	protein-coding	XM_024093601.2	XP_023949369.2	F:GO:0003714; P:GO:0045892	F:transcription corepressor activity; P:negative regulation of transcription, DNA-templated	NC_069084.1	nvy	transcription corepressor activity; axon guidance; chaeta morphogenesis; circadian rhythm; negative regulation of DNA-templated transcription	no exact match but pretty high score; is a member of the MTG family of genes that have both nuclear and cytosolic functions. nvy encodes a transcriptional repressor and an A kinase anchoring protein (AKAP). It regulates repulsive axon guidance and functions in Plexin and Notch signaling pathways	Nervous System	Negative_Naive, Negative_Positive
BANY.1.2.g20431	XP_052747124.1cytosolic carboxypeptidase 6	XP_052747124.1cytosolic carboxypeptidase 6	NA	NA	NP_001245657.1Nna1 carboxypeptidase, isoform G	NA	NA	NP_001245657.1Nna1 carboxypeptidase, isoform G	protein-coding	XM_052891164.1	XP_052747124.1	F:GO:0004181; P:GO:0006508; F:GO:0008270	F:metallocarboxypeptidase activity; P:proteolysis; F:zinc ion binding	NC_069085.1	Nna1	metallocarboxypeptidase activity; zinc ion binding; proteolysis, larval development, mitochondrion organization	Nna1 loss leads to neurodegeneration by causing mitochondrial dysfunction. It has been proposed to function as protein-deglutamylases, possibly interacting with and modifying tubulin	Nervous System	Negative_Naive
BANY.1.2.g23583	XP_052742447.1lachesin-like	XP_052742447.1lachesin-like	NA	NA	NP_001261673.1defective proboscis extension response 6, isoform C	NA	NA	NP_001261673.1defective proboscis extension response 6, isoform C	protein-coding	XM_052886487.1	XP_052742447.1	F:GO:0003964; P:GO:0006278	F:RNA-directed DNA polymerase activity; P:RNA-dependent DNA biosynthetic process	NC_069099.1	dpr6	synapse organization, sensory perception of chemical stimulus	-	Nervous System	Negative_Naive, Negative_Positive
BANY.1.2.g09265	XP_023938964.1uncharacterized protein LOC112046531	XP_023938964.1uncharacterized protein LOC112046531	uncharacterized protein	CG6583	NP_609556.2uncharacterized protein Dmel_CG6583	NP_609556.2	Dmel_CG6583	NP_609556.2uncharacterized protein Dmel_CG6583	protein-coding	XM_024083196.2	XP_023938964.1	F:GO:0003964; P:GO:0006278	F:RNA-directed DNA polymerase activity; P:RNA-dependent DNA biosynthetic process	NC_069101.1	CG6583	regulation of synaptic transmission cholinergic, sleep	Predicted to be involved in regulation of cholinergic synaptic transmission and sleep	Nervous System	Negative_Positive
BANY.1.2.g17382	XP_032530157.1protein abrupt isoform X4	XP_032530157.1protein abrupt isoform X4	NA	NA	---NA---	NA	NA	---NA---	NA	NA	NA	F:GO:0003676	F:nucleic acid binding	NA	ab	border follicle cell migration; dendrite morphogenesis; mushroom body development; negative regulation of transcription by RNA polymerase II; sensory organ development; synaptic target recognition; wing disc development; axon choice point recognition	encodes a transcription factor that negatively regulates ecdysone signaling, as it binds to the product of tai. It regulates animal survival, organogenesis and multiple tissue morphogenesis, epithelial cell fate, cellular sexual identity, neuron differentiation and neuronal identity switch, cell migration, oncogenesis and germline differentiation.	Nervous System	Negative_Positive
BANY.1.2.g20333	XP_023949369.2protein CBFA2T1	XP_023949369.2protein CBFA2T1	NA	NA	---NA---	NA	NA	---NA---	NA	NA	NA	F:GO:0003700; F:GO:0003714; P:GO:0045892	F:DNA-binding transcription factor activity; F:transcription corepressor activity; P:negative regulation of transcription, DNA-templated	NA	nvy	transcription corepressor activity; axon guidance; chaeta morphogenesis; circadian rhythm; negative regulation of DNA-templated transcription	no exact match but pretty high score; is a member of the MTG family of genes that have both nuclear and cytosolic functions. nvy encodes a transcriptional repressor and an A kinase anchoring protein (AKAP). It regulates repulsive axon guidance and functions in Plexin and Notch signaling pathways	Nervous System	Negative_Positive
BANY.1.2.g23212	XP_039757865.1phospholipid scramblase 2-like	XP_039757865.1phospholipid scramblase 2-like	NA	NA	---NA---	NA	NA	---NA---	NA	NA	NA	P:GO:0017121; F:GO:0017128	P:plasma membrane phospholipid scrambling; F:phospholipid scramblase activity	NA	scramb1	phospholipid scramblase activity; chemical synaptic transmission	encodes a protein that, together with the product of scramb2, has a modulatory function in the process of neurotransmission. They have a significant role in scrambling of phospholipids across the plasma membrane during apoptosis.	Nervous System	Negative_Positive
BANY.1.2.g04133	XP_023933902.2trans-Golgi network integral membrane protein 1 isoform X1	XP_023933902.2trans-Golgi network integral membrane protein 1 isoform X1	NA	NA	---NA---	NA	NA	---NA---	protein-coding	XM_024078134.2_XM_024078175.2	XP_023933902.2_XP_023933943.2	C:GO:0016020; C:GO:0016021	C:membrane; C:integral component of membrane	NC_069092.1	Or92a	-	tgoln1 in mice, only tgoln2 in humans, but no orthologs in drosophila either way; or92a based on bicyclus anynana v1.1's annotation	Olfaction	Negative_Naive
BANY.1.2.g21830	XP_052745285.1gamma-aminobutyric acid type B receptor subunit 2 isoform X1	XP_052745285.1gamma-aminobutyric acid type B receptor subunit 2 isoform X1	metabotropic GABA-B receptor subtype 2	GABA-B-R2	NP_524438.1metabotropic GABA-B receptor subtype 2, isoform B	NP_524438.1	Dmel_CG6706	NP_524438.1metabotropic GABA-B receptor subtype 2, isoform B	protein-coding	XM_052889325.1	XP_052745285.1	F:GO:0004965; P:GO:0007186; C:GO:0016021	F:G protein-coupled GABA receptor activity; P:G protein-coupled receptor signaling pathway; C:integral component of membrane	NC_069107.1	GABA-B-R2	seems interesting; G protein-coupled GABA receptor activity; protein heterodimerization activity; adenylate cyclase-inhibiting G protein-coupled receptor signaling pathway; cellular response to mechanical stimulus; gamma-aminobutyric acid signaling pathway; negative regulation of insulin secretion; negative regulation of synaptic vesicle fusion to presynaptic active zone membrane; olfactory behav…	Enables G protein-coupled GABA receptor activity and protein heterodimerization activity. Involved in several processes, including cellular response to mechanical stimulus; gamma-aminobutyric acid signaling pathway; and negative regulation of secretion by cell	Olfaction	Negative_Positive
BANY.1.2.g01816	XP_052737484.1kinase D-interacting substrate of 220 kDa B isoform X8	XP_052737484.1kinase D-interacting substrate of 220 kDa B isoform X8	NA	NA	NA	NA	NA	---NA---	NA	NA	NA			NA	Arms	PDZ domain binding; protein kinase regulator activity; acts_upstream_of negative regulation of reactive oxygen species metabolic process	Predicted to enable PDZ domain binding activity and protein kinase regulator activity.	Other	Positive_Naive
BANY.1.2.g02314	KPJ03782.1Phosphofurin acidic cluster sorting protein 1	KPJ03782.1Phosphofurin acidic cluster sorting protein 1	NA	NA	NA	NA	NA	---NA---	NA	NA	NA			NA	KrT95D	protein localization to plasma membrane	Predicted to be involved in protein localization to plasma membrane. Human ortholog(s) of this gene implicated in Schuurs-Hoeijmakers Syndrome and developmental and epileptic encephalopathy 66 (PACS2 instead of 1)	Other	Positive_Naive
BANY.1.2.g02994	XP_052743918.1dynein axonemal heavy chain 10	XP_052743918.1dynein axonemal heavy chain 10	NA	NA	NA	NA	NA	---NA---	NA	NA	NA	F:GO:0003777; F:GO:0005524; P:GO:0007018; C:GO:0030286	F:microtubule motor activity; F:ATP binding; P:microtubule-based movement; C:dynein complex	NA	Dhc98D	flagellated sperm motility;microtubule-based movement; cilium movement involved in cell motility; dynein light intermediate chain binding; ATP hydrolysis activity; ATP binding; ATP binding	Predicted to enable minus-end-directed microtubule motor activity. Involved in flagellated sperm motility.	Other	Positive_Naive
BANY.1.2.g04678	XP_023934506.2spondin-2-like	XP_023934506.2spondin-2-like	uncharacterized protein		NP_610757.1uncharacterized protein Dmel_CG17739	NP_610757.1	Dmel_CG17739	NP_610757.1uncharacterized protein Dmel_CG17739	protein-coding	XM_024078738.2	XP_023934506.2			NC_069104.1	CG17739	serine-type endopeptidase inhibitor activity, cell adhesion	Is expressed in eye and photoreceptor neurons.	Other	Positive_Naive
BANY.1.2.g05295	XP_052741140.1craniofacial development protein 2-like	XP_052741140.1craniofacial development protein 2-like	NA	NA	NA	NA	NA	---NA---	protein-coding	XM_052885180.1	XP_052741140.1	F:GO:0003964; F:GO:0004519; P:GO:0006278; P:GO:0007155; P:GO:0007229; C:GO:0016021; P:GO:0090305	F:RNA-directed DNA polymerase activity; F:endonuclease activity; P:RNA-dependent DNA biosynthetic process; P:cell adhesion; P:integrin-mediated signaling pathway; C:integral component of membrane; P:nucleic acid phosphodiester bond hydrolysis	NC_069095.1	Yeti	kinesin binding; meiotic/mitotic chromosome organization	cannot find actual ortholog, used cranio -1 instead of -2. encodes an essential chromatin protein that interacts with subunits of the Tip60 chromatin remodeling complex. Yeti loss results in lethality at the larval stage and in chromosome organization defects	Other	Positive_Naive
BANY.1.2.g05634	XP_023935498.2myrosinase 1-like	XP_023935498.2myrosinase 1-like	uncharacterized protein	CG9701	NP_648918.1uncharacterized protein Dmel_CG9701	NP_648918.1	Dmel_CG9701	NP_648918.1uncharacterized protein Dmel_CG9701	protein-coding	XM_024079730.2	XP_023935498.2	F:GO:0003964; F:GO:0004519; P:GO:0006278; P:GO:0090305	F:RNA-directed DNA polymerase activity; F:endonuclease activity; P:RNA-dependent DNA biosynthetic process; P:nucleic acid phosphodiester bond hydrolysis	NC_069106.1	CG9701	beta-glucosidase activity	-	Other	Positive_Naive, Negative_Naive
BANY.1.2.g05873	XP_039755250.1organic cation transporter protein-like	XP_039755250.1organic cation transporter protein-like	uncharacterized protein	CG7458	NP_649374.1uncharacterized protein Dmel_CG7458	NP_649374.1	Dmel_CG7458	NP_649374.1uncharacterized protein Dmel_CG7458	NA	NA	NA	C:GO:0005887; F:GO:0022857; P:GO:0055085	C:integral component of plasma membrane; F:transmembrane transporter activity; P:transmembrane transport	NA	CG7458	transmembrane transporter activity	-	Other	Positive_Naive, Negative_Naive
BANY.1.2.g08057	XP_023937693.2zinc finger protein 91	XP_023937693.2zinc finger protein 91	NA	NA	NA	NA	NA	---NA---	protein-coding	XM_024081925.2	XP_023937693.2	F:GO:0003676	F:nucleic acid binding	NC_069086.1	Aef1	DNA-binding transcription factor activity, RNA polymerase II-specific; RNA polymerase II transcription regulatory region sequence-specific DNA binding	according to genemark, ortholog in droso is aef1; flybase has too many hits and all low scores	Other	Positive_Naive
BANY.1.2.g10379	XP_023940009.2helicase SKI2W	XP_023940009.2helicase SKI2W	NA	NA	NA	NA	NA	NP_001262884.1twister, isoform B	protein-coding	XM_024084241.2	XP_023940009.2	F:GO:0003723; F:GO:0003724; F:GO:0005524; P:GO:0006401	F:RNA binding; F:RNA helicase activity; F:ATP binding; P:RNA catabolic process	NC_069103.1	tst	regulation of alternative mRNA splicing, via spliceosome; nuclear-transcribed mRNA catabolic process, 3'-5' exonucleolytic nonsense-mediated decay; RNA catabolic process	encodes a protein that regulates mRNA alternative splicing	Other	Positive_Naive
BANY.1.2.g10394	XP_023939992.2phosphatidylinositol N-acetylglucosaminyltransferase subunit H	XP_023939992.2phosphatidylinositol N-acetylglucosaminyltransferase subunit H	NA	NA	NA	NA	NA	---NA---	protein-coding	XM_024084224.2	XP_023939992.2	C:GO:0016021; F:GO:0017176	C:integral component of membrane; F:phosphatidylinositol N-acetylglucosaminyltransferase activity	NC_069103.1	PIG-H	involved_in GPI anchor biosynthetic process; part_of glycosylphosphatidylinositol-N-acetylglucosaminyltransferase (GPI-GnT) complex	Predicted to be part of glycosylphosphatidylinositol-N-acetylglucosaminyltransferase (GPI-GnT) complex	Other	Positive_Naive
BANY.1.2.g10886	XP_023940494.1lebocin-4-like	XP_023940494.1lebocin-4-like	NA	NA	NA	NA	NA	---NA---	protein-coding	XM_024084726.2	XP_023940494.1			NC_069087.1	leb4	innate immune response; defense response to bacterium	cant find ortholog in drosophila. First found in bombyx mori, so go terms and gene name will be based on that	Other	Positive_Naive
BANY.1.2.g12445	XP_052738888.1Fanconi anemia group J protein isoform X2	XP_052738888.1Fanconi anemia group J protein isoform X2	NA	NA	NA	NA	NA	NP_001259262.1regulator of telomere elongation helicase 1, isoform B	NA	NA	NA	F:GO:0003677; F:GO:0003678; F:GO:0005524; C:GO:0005634; P:GO:0006139; P:GO:0032508	F:DNA binding; F:DNA helicase activity; F:ATP binding; C:nucleus; P:nucleobase-containing compound metabolic process; P:DNA duplex unwinding	NA	Rtel1	chromatin binding; DNA damage response; male germ-line stem cell population maintenance; DNA duplex unwinding; DNA recombination/repair/recombination; regulation of double-strand break repair via homologous recombination; telomere maintenance; telomeric loop disassembly	ATP-dependent DNA helicase implicated in DNA repair and the maintenance of genomic stability. Acts as an anti-recombinase to counteract toxic recombination and limit crossover during meiosis.	Other	Positive_Naive
BANY.1.2.g15623	ADI61817.1endonuclease-reverse transcriptase	ADI61817.1endonuclease-reverse transcriptase	NA	NA	NA	NA	NA	NP_001260511.1proteasome beta4 subunit, isoform B	protein-coding	XM_024089231.2	XP_023944999.2	F:GO:0003964; F:GO:0004519; P:GO:0006278; P:GO:0007155; P:GO:0007229; C:GO:0016021; P:GO:0090305	F:RNA-directed DNA polymerase activity; F:endonuclease activity; P:RNA-dependent DNA biosynthetic process; P:cell adhesion; P:integrin-mediated signaling pathway; C:integral component of membrane; P:nucleic acid phosphodiester bond hydrolysis	NC_069083.1	-	-	-	Other	Positive_Naive
BANY.1.2.g16336	XP_023945714.215-hydroxyprostaglandin dehydrogenase [NAD(+)]	XP_023945714.215-hydroxyprostaglandin dehydrogenase [NAD(+)]	uncharacterized protein	CG4842	NP_648885.1uncharacterized protein Dmel_CG4842	NP_648885.1	Dmel_CG4842	NP_648885.1uncharacterized protein Dmel_CG4842	protein-coding	XM_024089945.2_XM_024089946.2	XP_023945713.2_XP_023945714.2			NC_069087.1	CG4842	alcohol dehydrogenase (NAD+) activity; oxidoreductase activity, acting on the CH-OH group of donors, NAD or NADP as acceptor;	has 2 fly orthologs with the same 10/14 score; both say they are orthologous to human's hpg gene	Other	Positive_Naive, Negative_Naive
BANY.1.2.g16546	XP_023945921.2gamma-tubulin complex component 2 isoform X2	XP_023945921.2gamma-tubulin complex component 2 isoform X2	NA	NA	NA	NA	NA	NP_001285444.1Gamma-tubulin ring protein 84, isoform F	protein-coding	XM_024090153.2	XP_023945921.2			NC_069088.1	Grip84	gamma-tubulin binding; contributes_to microtubule minus-end binding; astral microtubule organization; centrosome cycle; regulation of cell cycle; spermatogenesis;	required for aspects of microtubule nucleation, dynamics and organization both in interphase and mitosis	Other	Positive_Naive
BANY.1.2.g16639	XP_052744518.1homologous-pairing protein 2 homolog	XP_052744518.1homologous-pairing protein 2 homolog	NA	NA	NA	NA	NA	---NA---	protein-coding	XM_052888558.1	XP_052744518.1	P:GO:0007131	P:reciprocal meiotic recombination	NC_069084.1	-	reciprocal meiotic recombination; homologous chromosome pairing at meiosis; recombinase activator activity; double-stranded DNA binding	can't find it in flybase; grouping/terms are based on human uniprot; Plays an important role in meiotic recombination.	Other	Positive_Naive, Negative_Naive
BANY.1.2.g17173	XP_052743418.1glucose dehydrogenase [FAD, quinone]-like	XP_052743418.1glucose dehydrogenase [FAD, quinone]-like	uncharacterized protein	CG9503	NP_572987.1uncharacterized protein Dmel_CG9503	NP_572987.1	Dmel_CG9503	NP_572987.1uncharacterized protein Dmel_CG9503	NA	NA	NA	F:GO:0016614; F:GO:0050660; P:GO:0055114	F:oxidoreductase activity, acting on CH-OH group of donors; F:flavin adenine dinucleotide binding; P:oxidation-reduction process	NA	CG9503	flavin adenine dinucleotide binding, oxidoreductase activity, ecdysteroid metabolic process	-	Other	Positive_Naive, Negative_Positive
BANY.1.2.g17945	XP_023947283.2uncharacterized protein LOC112052438	XP_023947283.2uncharacterized protein LOC112052438	Cuticular protein 50Ca	Cpr50Ca	NP_610899.1cuticular protein 50Ca	NP_610899.1	Dmel_CG13338	NP_610899.1cuticular protein 50Ca	protein-coding	XM_024091515.2	XP_023947283.2	F:GO:0042302	F:structural constituent of cuticle	NC_069100.1	Cpr50Ca	structural constituent of chitin-based larval cuticle, chitin-based cuticle development	-	Other	Positive_Naive, Negative_Positive
BANY.1.2.g18093	XP_023947429.1zinc finger Y-chromosomal protein 1 isoform X1	XP_023947429.1zinc finger Y-chromosomal protein 1 isoform X1	NA	NA	NA	NA	NA	---NA---	protein-coding	XM_024091661.2	XP_023947429.1	F:GO:0003676; F:GO:0008270	F:nucleic acid binding; F:zinc ion binding	NC_069109.1	row/chn	chromatin binding; protein binding; regulation of DNA-templated transcription; regulation of transcription by RNA polymerase II	not too sure, zfy in humans have very bad matches and zfy1 in mice also have bad matches (1/14 score). The fly's possible ortholog also doesn't seem too promising - will write it anyway (human ortholog/mice ortholog)	Other	Positive_Naive, Negative_Naive
BANY.1.2.g19763	XP_039754302.1uncharacterized protein LOC120629426	XP_039754302.1uncharacterized protein LOC120629426	Cytochrome P450 9f2	Cyp9f2	NP_650189.1cytochrome P450 9f2	NP_650189.1	Dmel_CG11466	NP_650189.1cytochrome P450 9f2	NA	NA	NA	F:GO:0004497; F:GO:0005506; F:GO:0016491; F:GO:0016705; F:GO:0020037; F:GO:0046872; P:GO:0055114	F:monooxygenase activity; F:iron ion binding; F:oxidoreductase activity; F:oxidoreductase activity, acting on paired donors, with incorporation or reduction of molecular oxygen; F:heme binding; F:metal ion binding; P:oxidation-reduction process	NA	Cyp9f2	heme binding, iron ion binding, wing disc development	May be involved in the metabolism of insect hormones and in the breakdown of synthetic insecticides	Other	Positive_Naive
BANY.1.2.g21535	XP_052747486.1protein obstructor-E-like	XP_052747486.1protein obstructor-E-like	NA	NA	NA	NA	NA	---NA---	protein-coding	XM_052891526.1	XP_052747486.1			NC_069086.1	obst-E	chitin binding; structural constituent of chitin-based larval cuticle; structural constituent of pupal chitin-based cuticle	Chitin-binding protein that is important for the longitudinal contraction and lateral expansion of the larval cuticle during its conversion into the oval-shaped puparium case. Essential for survival to the second instar larval stage.	Other	Positive_Naive
BANY.1.2.g22129	XP_052747125.1homeobox protein dve-1 isoform X2	XP_052747125.1homeobox protein dve-1 isoform X2	NA	NA	NA	NA	NA	---NA---	NA	NA	NA			NA	dve	copper ion import; imaginal disc-derived leg/wing joint morphogenesis; midgut development; negative regulation of transcription by RNA polymerase II; reproductive structure development	encodes a transcriptional repressor that binds to the K50 site. It is involved in developmental patterning, cell-type specification, and functional differentiation	Other	Positive_Naive
BANY.1.2.g23534	XP_052742939.1putative serine protease K12H4.7	XP_052742939.1putative serine protease K12H4.7	NA	NA	NA	NA	NA	NP_001287406.1uncharacterized protein Dmel_CG3734, isoform B	protein-coding	XM_052886979.1	XP_052742939.1	P:GO:0006508; F:GO:0008236	P:proteolysis; F:serine-type peptidase activity	NC_069100.1	CG11626	enables dipeptidyl-peptidase activity; enables serine-type exopeptidase activity; involved_in proteolysis	ortholog found using orthodb	Other	Positive_Naive
BANY.1.2.g23692	XP_023952712.1serine-threonine kinase receptor-associated protein isoform X2	XP_023952712.1serine-threonine kinase receptor-associated protein isoform X2	NA	NA	NA	NA	NA	NP_001097436.1wing morphogenesis defect, isoform B	NA	NA	NA			NA	wmd	imaginal disc-derived wing morphogenesis; involved_in spliceosomal snRNP assembly	encodes an essential WD-repeat protein that is required for wing development and motor behavior.	Other	Positive_Naive
BANY.1.2.g24581	XP_052746293.1zinc finger protein 260-like	XP_052746293.1zinc finger protein 260-like	NA	NA	NA	NA	NA	---NA---	NA	NA	NA			NA	crol	cell adhesion; imaginal disc-derived wing morphogenesis; negative regulation of DNA-templated transcription; negative regulation of Wnt signaling pathway;	no exact match; encodes a zinc finger transcription factor induced by 20-hydroxyecdysone at the onset of metamorphosis. It regulates wg transcription and cell cycle progression in the wing. Its over-expression in the eye accelerates the cell cycle and de-represses silenced genes.	Other	Positive_Naive
BANY.1.2.g24774	XP_052745804.1piggyBac transposable element-derived protein 4-like	XP_052745804.1piggyBac transposable element-derived protein 4-like	NA	NA	NA	NA	NA	---NA---	NA	NA	NA			NA	CG9839	-	-	Other	Positive_Naive
BANY.1.2.g24992	XP_052745715.1calponin homology domain-containing protein DDB_G0272472 isoform X3	XP_052745715.1calponin homology domain-containing protein DDB_G0272472 isoform X3	NA	NA	NA	NA	NA	---NA---	NA	NA	NA			NA	CG8312	negative regulation of protein phosphorylation; positive regulation of transcription by RNA polymerase II	ortholog found using orthodb	Other	Positive_Naive
BANY.1.2.g25107	XP_052742940.1tigger transposable element-derived protein 6-like	XP_052742940.1tigger transposable element-derived protein 6-like	NA	NA	NA	NA	NA	---NA---	NA	NA	NA			NA	cag	DNA binding	-	Other	Positive_Naive
BANY.1.2.g26084	XP_052745873.1mannosyl-oligosaccharide glucosidase isoform X2	XP_052745873.1mannosyl-oligosaccharide glucosidase isoform X2	NA	NA	NA	NA	NA	---NA---	NA	NA	NA	F:GO:0004252; P:GO:0006508; C:GO:0016021; F:GO:0022857; P:GO:0055085	F:serine-type endopeptidase activity; P:proteolysis; C:integral component of membrane; F:transmembrane transporter activity; P:transmembrane transport	NA	GCS1	Glc3Man9GlcNAc2 oligosaccharide glucosidase activity; carbohydrate metabolic process; oligosaccharide metabolic process	-	Other	Positive_Naive, Negative_Naive
BANY.1.2.g00535	XP_023935379.2solute carrier family 25 member 35 isoform X1	XP_023935379.2solute carrier family 25 member 35 isoform X1	NA	NA	NP_001260966.1uncharacterized protein Dmel_CG18327, isoform B	NA	NA	NP_001260966.1uncharacterized protein Dmel_CG18327, isoform B	protein-coding	XM_024079603.2	XP_023935371.2	C:GO:0016021	C:integral component of membrane	NC_069087.1	CG18327	transmembrane transporter activity	-	Other	Negative_Naive
BANY.1.2.g00640	XP_023936479.2kelch domain-containing protein 3	XP_023936479.2kelch domain-containing protein 3	NA	NA	NP_001259343.1uncharacterized protein Dmel_CG12081, isoform B	NA	NA	NP_001259343.1uncharacterized protein Dmel_CG12081, isoform B	protein-coding	XM_024080711.2	XP_023936479.2	F:GO:0005515	F:protein binding	NC_069091.1	CG12081	chromatin binding	-	Other	Negative_Naive
BANY.1.2.g01638	XP_052741738.1nuclear receptor coactivator 5	XP_052741738.1nuclear receptor coactivator 5	NA	NA	---NA---	NA	NA	---NA---	protein-coding	XM_052885778.1	XP_052741738.1	F:GO:0003723; F:GO:0003824; P:GO:0090304	F:RNA binding; F:catalytic activity; P:nucleic acid metabolic process	NC_069097.1	Neos	nucleic acid binding; RNA binding; mRNA splicing, via spliceosome		Other	Negative_Naive
BANY.1.2.g02011	XP_023950028.2alanine--tRNA ligase, mitochondrial	XP_023950028.2alanine--tRNA ligase, mitochondrial	NA	NA	---NA---	NA	NA	---NA---	NA	NA	NA	F:GO:0000166; F:GO:0003723; F:GO:0004812; P:GO:0006412; P:GO:0043039; F:GO:0046872	F:nucleotide binding; F:RNA binding; F:aminoacyl-tRNA ligase activity; P:translation; P:tRNA aminoacylation; F:metal ion binding	NA	AlaRS	alanine-tRNA ligase activity; ATP binding; nucleotide binding; alanyl-tRNA aminoacylation	no exact match.	Other	Negative_Naive
BANY.1.2.g02766	XP_052741583.1CBP80/20-dependent translation initiation factor isoform X1	XP_052741583.1CBP80/20-dependent translation initiation factor isoform X1	NA	NA	NP_001162923.1uncharacterized protein Dmel_CG13124, isoform E	NA	NA	NP_001162923.1uncharacterized protein Dmel_CG13124, isoform E	protein-coding	XM_024098471.2	XP_023954239.2	F:GO:0003743; F:GO:0003964; F:GO:0004519; P:GO:0006278; P:GO:0006413; P:GO:0090305	F:translation initiation factor activity; F:RNA-directed DNA polymerase activity; F:endonuclease activity; P:RNA-dependent DNA biosynthetic process; P:translational initiation; P:nucleic acid phosphodiester bond hydrolysis	NC_069096.1	CG13124	RNA binding; translation activator activity; regulation of translational initiation	no exact match. Predicted to enable translation activator activity. Predicted to be involved in regulation of translational initiation.	Other	Negative_Naive
BANY.1.2.g03572	XP_052747423.1E3 ubiquitin-protein ligase TRIP12	XP_052747423.1E3 ubiquitin-protein ligase TRIP12	NA	NA	NP_001287163.1circadian trip, isoform M	NA	NA	NP_001287163.1circadian trip, isoform M	NA	NA	NA	F:GO:0004842; F:GO:0008270; P:GO:0016567	F:ubiquitin-protein transferase activity; F:zinc ion binding; P:protein ubiquitination	NA	ctrip	ubiquitin protein ligase activity; zinc ion binding; positive regulation of circadian rhythm; positive regulation of protein catabolic process; DNA damage response; protein polyubiquitination	encodes a HECT ubiquitin ligase that regulates the levels and circadian oscillations of the transcriptional activator encoded by Clk. It plays a role in the control of rest-activity rhythms.	Other	Negative_Naive
BANY.1.2.g03621	XP_023955082.2replication factor C subunit 4	XP_023955082.2replication factor C subunit 4	NA	NA	NP_609399.1replication factor C subunit 3	NP_609399.1	Dmel_CG5313	NP_609399.1replication factor C subunit 3	protein-coding	XM_024099314.2	XP_023955082.2	F:GO:0003677; F:GO:0005524; P:GO:0006260	F:DNA binding; F:ATP binding; P:DNA replication	NC_069086.1	RfC3	ATP binding; ATP hydrolysis activity; DNA binding; DNA repair; DNA-templated DNA replication; leading strand elongation	Predicted to enable ATP binding activity; ATP hydrolysis activity; and DNA binding activity. Predicted to contribute to DNA clamp loader activity. Predicted to be involved in DNA repair and DNA-templated DNA replication. Part of Elg1 RFC-like complex.	Other	Negative_Naive
BANY.1.2.g03929	XP_023933756.1uncharacterized protein LOC112042812	XP_023933756.1uncharacterized protein LOC112042812	NA	NA	---NA---	NA	NA	---NA---	protein-coding	XM_024077988.2	XP_023933756.1			NC_069090.1	-	-	-	Other	Negative_Naive
BANY.1.2.g04158	XP_023933936.2transmembrane protein 214	XP_023933936.2transmembrane protein 214	NA	NA	NP_001285820.1transmembrane protein 214, isoform F	NA	NA	NP_001285820.1transmembrane protein 214, isoform F	protein-coding	XM_024078168.2	XP_023933936.2	C:GO:0016021	C:integral component of membrane	NC_069102.1	Tmem214	response to hyperoxia; located in apical plasma membrane/microvillus membrane/endomembrane system	Involved in response to hyperoxia.	Other	Negative_Naive
BANY.1.2.g04296	XP_023934058.2nucleoside diphosphate kinase 7 isoform X1	XP_023934058.2nucleoside diphosphate kinase 7 isoform X1	NA	NA	NP_649926.2nmdyn-D7	NP_649926.2	Dmel_CG8362	NP_649926.2nmdyn-D7	protein-coding	XM_024078290.2	XP_023934058.2	F:GO:0004550; F:GO:0005524; P:GO:0006165; P:GO:0006183; P:GO:0006228; P:GO:0006241	F:nucleoside diphosphate kinase activity; F:ATP binding; P:nucleoside diphosphate phosphorylation; P:GTP biosynthetic process; P:UTP biosynthetic process; P:CTP biosynthetic process	NC_069083.1	nmdyn-D7	ATP binding; nucleoside diphosphate kinase activity; CTP/ GTP/ UDP biosynthetic process; nucleoside triphosphate biosynthetic process	Predicted to enable nucleoside diphosphate kinase activity. Predicted to be involved in nucleoside triphosphate biosynthetic process. Predicted to be located in mitochondrion.	Other	Negative_Naive
BANY.1.2.g05467	XP_052744273.1CCR4-NOT transcription complex subunit 1-like isoform X3	XP_052744273.1CCR4-NOT transcription complex subunit 1-like isoform X3	NA	NA	NP_001097244.1Not1, isoform E	NA	NA	NP_001097244.1Not1, isoform E	NA	NA	NA	P:GO:0006417; C:GO:0030015	P:regulation of translation; C:CCR4-NOT core complex	NA	Not1	protein binding; molecular adaptor activity; follicle cell of egg chamber development; mRNA catabolic process; negative regulation of translation; nuclear-transcribed mRNA catabolic process, deadenylation-dependent decay; nuclear-transcribed mRNA poly(A) tail shortening; part of CCR4-NOT complex	encodes a poly(A)-specific ribonuclease involved in translation inhibition and ovarian follicle cell development.	Other	Negative_Naive
BANY.1.2.g05559	XP_039751017.1formin-2 isoform X2	XP_039751017.1formin-2 isoform X2	NA	NA	NP_001137785.1cappuccino, isoform G	NA	NA	NP_001137785.1cappuccino, isoform G	protein-coding	XM_024079583.2	XP_023935351.1			NC_069091.1	capu	microtubule binding; actin filament organization; actin nucleation; chorion-containing eggshell formation; oogenesis	encodes a formin family protein that nucleates actin filaments and accelerates their elongation. It works with the product of spir to build an actin mesh that fills the oocyte during mid-oogenesis. capu is necessary for polarity establishment and female fertility.	Other	Negative_Naive
BANY.1.2.g05805	XP_052738383.1elongation of very long chain fatty acids protein 7-like isoform X1	XP_052738383.1elongation of very long chain fatty acids protein 7-like isoform X1	NA	NA	NP_651063.1stuck in traffic	NP_651063.1	Dmel_CG5278	NP_651063.1stuck in traffic	protein-coding	XM_052882423.1	XP_052738383.1	F:GO:0003964; F:GO:0004519; P:GO:0006278; C:GO:0016021; P:GO:0090305	F:RNA-directed DNA polymerase activity; F:endonuclease activity; P:RNA-dependent DNA biosynthetic process; C:integral component of membrane; P:nucleic acid phosphodiester bond hydrolysis	NC_069089.1	Elovl7	fatty acid elongase activity; long-chain fatty acid metabolic process; fatty acid elongation	Catalyzes the first and rate-limiting reaction of the four reactions that constitute the long-chain fatty acids elongation cycle.	Other	Negative_Naive
BANY.1.2.g06034	XP_052737146.1scm-like with four MBT domains protein 1	XP_052737146.1scm-like with four MBT domains protein 1	NA	NA	---NA---	NA	NA	---NA---	NA	NA	NA	C:GO:0005634; P:GO:0006355	C:nucleus; P:regulation of transcription, DNA-templated	NA	Sfmbt	chromatin binding; methylated histone binding; protein binding; imaginal disc growth; negative regulation of gene expression; oogenesis	encodes a subunit of the Polycomb Group protein complex Pho repressive complex (PhoRC). This chromatin binding protein recognizes with high selectivity mono- and dimethylated lysine residues in various histone peptides.	Other	Negative_Naive
BANY.1.2.g06419	XP_023936157.1major facilitator superfamily domain-containing protein 6	XP_023936157.1major facilitator superfamily domain-containing protein 6	NA	NA	NP_001246323.1jet fuel, isoform B	NA	NA	NP_001246323.1jet fuel, isoform B	protein-coding	XM_024080389.2_XM_024080386.2	XP_023936157.1_XP_023936154.2	C:GO:0016021	C:integral component of membrane	NC_069095.1	jef	transmembrane transporter activity	-	Other	Negative_Naive
BANY.1.2.g06897	XP_052743932.1cleavage and polyadenylation specificity factor 73	XP_052743932.1cleavage and polyadenylation specificity factor 73	Cleavage and polyadenylation specificity factor 73	Cpsf73	NP_650738.1cleavage and polyadenylation specificity factor 73	NP_650738.1	Dmel_CG7698	NP_650738.1cleavage and polyadenylation specificity factor 73	protein-coding	XM_052887972.1	XP_052743932.1			NC_069102.1	Cpsf73	protein binding; mRNA 3'-end processing by stem-loop binding and cleavage; mRNA polyadenylation; part_of mRNA cleavage and polyadenylation specificity factor complex	Component of the cleavage and polyadenylation specificity factor (CPSF) complex that plays a key role in pre-mRNA 3'-end formation, recognizing the AAUAAA signal sequence and interacting with poly(A) polymerase and other factors to bring about cleavage and poly(A) addition. Has endonuclease activity and functions as mRNA 3'-end-processing endonuclease. Required for the cotranscriptional processin…	Other	Negative_Naive, Negative_Positive
BANY.1.2.g06951	XP_023936618.2chitin synthase chs-2 isoform X1	XP_023936618.2chitin synthase chs-2 isoform X1	NA	NA	NP_524233.1krotzkopf verkehrt, isoform A	NP_524233.1	Dmel_CG2666	NP_524233.1krotzkopf verkehrt, isoform A	protein-coding	XM_024080850.2	XP_023936618.2	F:GO:0004100; C:GO:0016021	F:chitin synthase activity; C:integral component of membrane	NC_069085.1	kkv	chitin synthase activity; chitin biosynthetic process, response to wounding, open tracheal system development	encodes a membrane-inserted glycosyltransferase family 2 chitin synthase that uses GlcNAc to produce the polysaccharide chitin	Other	Negative_Naive
BANY.1.2.g09093	XP_023938786.1adipocyte plasma membrane-associated protein Hemomucin	XP_023938786.1adipocyte plasma membrane-associated protein Hemomucin	NA	NA	NP_651656.2strictosidine synthase-like 2	NP_651656.2	Dmel_CG11833	NP_651656.2strictosidine synthase-like 2	NA	NA	NA	P:GO:0009058; C:GO:0016021; F:GO:0016844	P:biosynthetic process; C:integral component of membrane; F:strictosidine synthase activity	NA	Ssl2	arylesterase activity, hydrolase activity	-	Other	Negative_Naive
BANY.1.2.g09438	XP_023939056.1uncharacterized protein LOC112046596	XP_023939056.1uncharacterized protein LOC112046596	NA	NA	NP_001261067.1polycomblike, isoform B	NA	NA	NP_001261067.1polycomblike, isoform B	NA	NA	NA	F:GO:0046872	F:metal ion binding	NA	Pcl	chromatin binding, defense response to fungus, regulation of gene expression, ventral cord development	encodes a protein required for taste response to sugar.	Other	Negative_Naive
BANY.1.2.g09562	XP_045781789.1 serotriflin-like	XP_045781789.1 serotriflin-like	NA	NA	---NA---	NA	NA	---NA---	protein-coding	XM_024083381.2	XP_023939149.2	F:GO:0003824; C:GO:0005576; C:GO:0016021	F:catalytic activity; C:extracellular region; C:integral component of membrane	NC_069085.1	CG8483	-	encodes a predicted secreted protein with a SCP/V5/TPX domain found in venom proteins. CG8483 overexpression causes variable levels of lethality suggesting excess protein may have toxic effects. Known as crisp3 in vertebrates	Other	Negative_Naive
BANY.1.2.g09765	OWR40971.1SAC3 domain-containing protein 1	OWR40971.1SAC3 domain-containing protein 1	NA	NA	---NA---	NA	NA	---NA---	NA	NA	NA	F:GO:0003964; F:GO:0004519; P:GO:0006278; P:GO:0090305	F:RNA-directed DNA polymerase activity; F:endonuclease activity; P:RNA-dependent DNA biosynthetic process; P:nucleic acid phosphodiester bond hydrolysis	NA	CG3437	centrosome duplication; spindle assembly	Predicted to be involved in centrosome duplication and spindle assembly.	Other	Negative_Naive
BANY.1.2.g09766	XP_052737841.1SAC3 domain-containing protein 1	XP_052737841.1SAC3 domain-containing protein 1	NA	NA	---NA---	NA	NA	---NA---	protein-coding	XM_024083586.2	XP_023939354.1			NC_069110.1	CG3438	centrosome duplication; spindle assembly	samem as above; Predicted to be involved in centrosome duplication and spindle assembly.	Other	Negative_Naive
BANY.1.2.g09865	XP_052744074.1tudor domain-containing protein 7B	XP_052744074.1tudor domain-containing protein 7B	NA	NA	NP_001163213.1tapas, isoform D	NA	NA	NP_001163213.1tapas, isoform D	protein-coding	XM_052888114.1	XP_052744074.1			NC_069083.1	tapas	piRNA-mediated retrotransposon silencing by mRNA destabilization; involved_in secondary piRNA processing	Involved in piRNA-mediated retrotransposon silencing by mRNA destabilization and secondary piRNA processing.	Other	Negative_Naive
BANY.1.2.g10362	XP_023940016.2HSPB1-associated protein 1	XP_023940016.2HSPB1-associated protein 1	HSPB1 associated protein 1	HSPBAP1	NP_651581.2HSPB1 associated protein 1	NP_651581.2	Dmel_CG43320	NP_651581.2HSPB1 associated protein 1	protein-coding	XM_024084248.2	XP_023940016.2			NC_069103.1	HSPBAP1	2-oxoglutarate-dependent dioxygenase activity	Predicted to enable 2-oxoglutarate-dependent dioxygenase activity.	Other	Negative_Naive, Negative_Positive
BANY.1.2.g10363	XP_023940020.2single-strand selective monofunctional uracil DNA glycosylase	XP_023940020.2single-strand selective monofunctional uracil DNA glycosylase	NA	NA	NP_650609.1Single-strand-selective monofunctional uracil-DNA glycosylase	NP_650609.1	Dmel_CG5285	NP_650609.1Single-strand-selective monofunctional uracil-DNA glycosylase	protein-coding	XM_024084252.2	XP_023940020.2	P:GO:0006284; F:GO:0017065	P:base-excision repair; F:single-strand selective uracil DNA N-glycosylase activity	NC_069103.1	Smug	oxidized pyrimidine nucleobase lesion DNA N-glycosylase activity; single-strand selective uracil DNA N-glycosylase activity; uracil DNA N-glycosylase activity; base-excision repair	Predicted to enable oxidized pyrimidine nucleobase lesion DNA N-glycosylase activity and uracil DNA N-glycosylase activity. Predicted to be involved in base-excision repair.	Other	Negative_Naive
BANY.1.2.g10366	XP_023940026.1trafficking protein particle complex subunit 6b	XP_023940026.1trafficking protein particle complex subunit 6b	NA	NA	NP_650450.1TRAPP subunit 33	NP_650450.1	Dmel_CG6196	NP_650450.1TRAPP subunit 33	protein-coding	XM_024084258.2	XP_023940026.1	P:GO:0043087; P:GO:0048193	P:regulation of GTPase activity; P:Golgi vesicle transport	NC_069103.1	Trs33	endoplasmic reticulum to Golgi vesicle-mediated transport; part_of TRAPPII/III protein complex	Predicted to be involved in endoplasmic reticulum to Golgi vesicle-mediated transport. Part of TRAPPII protein complex and TRAPPIII protein complex	Other	Negative_Naive
BANY.1.2.g10653	XP_023940286.2charged multivesicular body protein 1b	XP_023940286.2charged multivesicular body protein 1b	NA	NA	NP_001287108.1charged multivesicular body protein 1, isoform B	NA	NA	NP_001287108.1charged multivesicular body protein 1, isoform B	protein-coding	XM_024084518.2	XP_023940286.2	P:GO:0007034	P:vacuolar transport	NC_069089.1	Chmp1	endosome transport via multivesicular body sorting pathway; protein transport; part_of ESCRT III complex	encodes a component of ESCRT-III, a conserved protein complex that mediates downregulation of activated transmembrane receptors through formation of the multivesicular body from the endosome. It binds to the product of Vps4, promoting the dissociation and recycling of ESCRT-III components to the cytoplasm.	Other	Negative_Naive
BANY.1.2.g10903	XP_039757340.1myosin-10-like	XP_039757340.1myosin-10-like	NA	NA	---NA---	NA	NA	---NA---	NA	NA	NA	F:GO:0003824	F:catalytic activity	NA	Myo81F	actin filament binding; ATP binding; cytoskeletal motor activity; vesicle transport along actin filament	Predicted to enable actin filament binding activity and microfilament motor activity.	Other	Negative_Naive
BANY.1.2.g11004	XP_052743843.1peptide-N(4)-(N-acetyl-beta-glucosaminyl)asparagine amidase	XP_052743843.1peptide-N(4)-(N-acetyl-beta-glucosaminyl)asparagine amidase	NA	NA	NP_610192.1PNGase-like, isoform A	NP_610192.1	Dmel_CG7865	NP_610192.1PNGase-like, isoform A	NA	NA	NA	C:GO:0005737; P:GO:0006516	C:cytoplasm; P:glycoprotein catabolic process	NA	Pngl	peptide-N4-(N-acetyl-beta-glucosaminyl)asparagine amidase activity; positive regulation of BMP signaling pathway; protein deglycosylation; visceral mesoderm-endoderm interaction involved in midgut development; protein quality control for misfolded or incompletely synthesized proteins	Specifically deglycosylates the denatured form of N-linked glycoproteins in the cytoplasm and assists their proteasome-mediated degradation. Cleaves the beta-aspartyl-glucosamine (GlcNAc) of the glycan and the amide side chain of Asn, converting Asn to Asp.	Other	Negative_Naive
BANY.1.2.g11744	XP_023941294.1BRISC and BRCA1-A complex member 1	XP_023941294.1BRISC and BRCA1-A complex member 1	NA	NA	---NA---	NA	NA	---NA---	protein-coding	XM_024085526.2	XP_023941294.1	P:GO:0045739; C:GO:0070531; C:GO:0070552	P:positive regulation of DNA repair; C:BRCA1-A complex; C:BRISC complex	NC_069094.1	-	positive regulation of DNA repair; part of BRCA1-A complex; part of BRISC complex	no ortholog named in drosophila; In humans, babam1 is involved in several processes, including mitotic G2 DNA damage checkpoint signaling; positive regulation of DNA repair; and protein K63-linked deubiquitination	Other	Negative_Naive
BANY.1.2.g12070	XP_023941622.2Fanconi anemia group D2 protein	XP_023941622.2Fanconi anemia group D2 protein	NA	NA	---NA---	NA	NA	---NA---	protein-coding	XM_024085854.2	XP_023941622.2	F:GO:0005515; P:GO:0006281	F:protein binding; P:DNA repair	NC_069083.1	Fancd2	interstrand cross-link repair; mitotic intra-S DNA damage checkpoint signaling	Predicted to enable DNA polymerase binding activity. Involved in interstrand cross-link repair and mitotic intra-S DNA damage checkpoint signaling.	Other	Negative_Naive
BANY.1.2.g12805	XP_045772517.1 alpha-amylase-like	XP_045772517.1 alpha-amylase-like	NA	NA	NP_001286518.1amylase proximal, isoform B	NA	NA	NP_001286518.1amylase proximal, isoform B	protein-coding	XM_052885518.1	XP_052741478.1	F:GO:0003964; F:GO:0004519; P:GO:0005975; P:GO:0006278; F:GO:0043169; P:GO:0090305	F:RNA-directed DNA polymerase activity; F:endonuclease activity; P:carbohydrate metabolic process; P:RNA-dependent DNA biosynthetic process; F:cation binding; P:nucleic acid phosphodiester bond hydrolysis	NC_069096.1	Amyrel	4-alpha-glucanotransferase activity; alpha-amylase activity	not too specific, could be amy1/2/3. But all 3 are the ortholog for amyrel; encodes an amylolytic activity protein that is expressed mainly in larval midgut	Other	Negative_Naive, Negative_Positive
BANY.1.2.g13057	XP_023942591.2sodium-independent sulfate anion transporter	XP_023942591.2sodium-independent sulfate anion transporter	NA	NA	NP_001287338.1uncharacterized protein Dmel_CG6125, isoform C	NA	NA	NP_001287338.1uncharacterized protein Dmel_CG6125, isoform C	protein-coding	XM_024086823.2	XP_023942591.2	F:GO:0008271; C:GO:0016021; P:GO:1902358	F:secondary active sulfate transmembrane transporter activity; C:integral component of membrane; P:sulfate transmembrane transport	NC_069093.1	CG6125	sulfate transmembrane transporter activity; transmembrane transport	-	Other	Negative_Naive
BANY.1.2.g13349	XP_023942883.1histone deacetylase complex subunit SAP30 homolog	XP_023942883.1histone deacetylase complex subunit SAP30 homolog	NA	NA	NP_001285352.1SIN3-associated polypeptide 30, isoform B	NA	NA	NP_001285352.1SIN3-associated polypeptide 30, isoform B	protein-coding	XM_024087115.2	XP_023942883.1			NC_069088.1	Sap30	transcription coregulator activity; regulation of G2/M transition of mitotic cell cycle; regulation of DNA-templated transcription	not exact, but the only option; Component of the class 1 Sin3A-histone deacetylase (HDAC1/Rpd3) complex (HDAC). Appears to be a non-essential subunit of this complex which is not required for cell cycle regulation of progression through the G2 phase of the cell cycle.	Other	Negative_Naive, Negative_Positive
BANY.1.2.g13399	XP_045761406.1reticulocalbin-2 isoform X1	XP_045761406.1reticulocalbin-2 isoform X1	NA	NA	NP_001162879.1uncharacterized protein Dmel_CG31650, isoform D	NA	NA	NP_001162879.1uncharacterized protein Dmel_CG31650, isoform D	protein-coding	XM_024087183.2	XP_023942951.2	F:GO:0005509	F:calcium ion binding	NC_069085.1	CG31650	calcium ion binding	Predicted to enable calcium ion binding activity.	Other	Negative_Naive, Negative_Positive
BANY.1.2.g13519	XP_023943053.2cAMP and cAMP-inhibited cGMP 3',5'-cyclic phosphodiesterase 10A isoform X3	XP_023943053.2cAMP and cAMP-inhibited cGMP 3',5'-cyclic phosphodiesterase 10A isoform X3	NA	NA	NP_001287327.1phosphodiesterase 6, isoform D	NA	NA	NP_001287327.1phosphodiesterase 6, isoform D	protein-coding	XM_024087285.2	XP_023943053.2	F:GO:0004114; F:GO:0005515; P:GO:0007165; F:GO:0046872	F:3',5'-cyclic-nucleotide phosphodiesterase activity; F:protein binding; P:signal transduction; F:metal ion binding	NC_069095.1	Pde6	3',5'-cyclic-GMP phosphodiesterase activity; protein binding; cGMP metabolic process; negative regulation of nucleobase-containing compound transport	no exact match; Hydrolyzes the second messenger cGMP, which is a key regulator of many important physiological processes	Other	Negative_Naive
BANY.1.2.g13576	XP_052738544.1radial spoke head protein 3 homolog B	XP_052738544.1radial spoke head protein 3 homolog B	NA	NA	---NA---	NA	NA	---NA---	protein-coding	XM_052882584.1	XP_052738544.1	F:GO:0003964; F:GO:0004519; P:GO:0006278; P:GO:0090305	F:RNA-directed DNA polymerase activity; F:endonuclease activity; P:RNA-dependent DNA biosynthetic process; P:nucleic acid phosphodiester bond hydrolysis	NC_069089.1	Rsph3	axoneme assembly; sperm individualization	no exact match; Involved in axoneme assembly and sperm individualization	Other	Negative_Naive, Negative_Positive
BANY.1.2.g13584	XP_039758714.1spermine oxidase-like isoform X1	XP_039758714.1spermine oxidase-like isoform X1	NA	NA	NP_001261998.1uncharacterized protein Dmel_CG7460, isoform C	NA	NA	NP_001261998.1uncharacterized protein Dmel_CG7460, isoform C	NA	NA	NA	F:GO:0016491; P:GO:0055114	F:oxidoreductase activity; P:oxidation-reduction process	NA	CG8032	oxidoreductase activity; polyamine oxidase activity	no exact match; Predicted to enable polyamine oxidase activity.	Other	Negative_Naive
BANY.1.2.g13808	XP_023943364.2methyltransferase-like 26	XP_023943364.2methyltransferase-like 26	NA	NA	NP_001188743.1uncharacterized protein Dmel_CG18661, isoform B	NA	NA	NP_001188743.1uncharacterized protein Dmel_CG18661, isoform B	protein-coding	XM_024087596.2	XP_023943364.2			NC_069083.1	CG18661	methyltransferase activity	Predicted to enable methyltransferase activity.	Other	Negative_Naive
BANY.1.2.g13869	XP_045770865.1tau-tubulin kinase homolog Asator isoform X3	XP_045770865.1tau-tubulin kinase homolog Asator isoform X3	NA	NA	NP_726577.2asator, isoform F	NA	NA	NP_726577.2asator, isoform F	NA	NA	NA	F:GO:0004672; F:GO:0005524; P:GO:0006468	F:protein kinase activity; F:ATP binding; P:protein phosphorylation	NA	Asator	ATP binding; protein serine/threonine kinase activity	encodes a tau-tubulin kinase homolog that is localized to the cytoplasm at interphase. It directly interacts with the spindle matrix protein encoded by Mgtor and localizes to the spindle region during mitosis	Other	Negative_Naive, Negative_Positive
BANY.1.2.g14212	XP_052741581.1uncharacterized protein LOC112049861	XP_052741581.1uncharacterized protein LOC112049861	NA	NA	NP_620470.1cathepsin K1	NP_620470.1	Dmel_CG8947	NP_620470.1cathepsin K1	protein-coding	XM_052885621.1	XP_052741581.1	P:GO:0006508; F:GO:0008234	P:proteolysis; F:cysteine-type peptidase activity	NC_069084.1	CtsK1	cysteine-type endopeptidase activity, Toll receptor ligand protein activation cascade, zymogen activation, immune response, positive regulation of apoptotic signaling pathway, proteolysis	-	Other	Negative_Naive
BANY.1.2.g14286	XP_023952773.2trypsin CFT-1-like	XP_023952773.2trypsin CFT-1-like	NA	NA	NP_001285772.1trypsin 29F, isoform D	NA	NA	NP_001285772.1trypsin 29F, isoform D	NA	NA	NA	F:GO:0004252; P:GO:0006508	F:serine-type endopeptidase activity; P:proteolysis	NA	Try29F	proteolysis; serine-type endopeptidase activity	-	Other	Negative_Naive, Negative_Positive
BANY.1.2.g14529	XP_052747285.1lysine--tRNA ligase isoform X2	XP_052747285.1lysine--tRNA ligase isoform X2	NA	NA	NP_572573.1Lysyl-tRNA synthetase, isoform A	NP_572573.1	Dmel_CG12141	NP_572573.1Lysyl-tRNA synthetase, isoform A	protein-coding	XM_052891324.1	XP_052747284.1	F:GO:0003676; F:GO:0004824; F:GO:0005524; C:GO:0005737; P:GO:0006430	F:nucleic acid binding; F:lysine-tRNA ligase activity; F:ATP binding; C:cytoplasm; P:lysyl-tRNA aminoacylation	NC_069085.1	LysRS	aminoacyl-tRNA ligase activity; ATP binding; lysine-tRNA ligase activity; nucleotide binding; tRNA binding; lysyl-tRNA aminoacylation; tRNA aminoacylation for protein translation; part_of aminoacyl-tRNA synthetase multienzyme complex	Predicted to enable lysine-tRNA ligase activity and tRNA binding activity. Predicted to be involved in lysyl-tRNA aminoacylation. Part of aminoacyl-tRNA synthetase multienzyme complex.	Other	Negative_Naive
BANY.1.2.g14876	XP_023944332.1uncharacterized protein LOC112050317	XP_023944332.1uncharacterized protein LOC112050317	crimpled	crim	NP_648500.1crimpled	NP_648500.1	Dmel_CG6038	NP_648500.1crimpled	protein-coding	XM_024088564.2	XP_023944332.1	C:GO:0005886; C:GO:0016021; C:GO:0031225; P:GO:0032222; F:GO:0034235; P:GO:0045187; P:GO:1903818	C:plasma membrane; C:integral component of membrane; C:anchored component of membrane; P:regulation of synaptic transmission, cholinergic; F:GPI anchor binding; P:regulation of circadian sleep/wake cycle, sleep; P:positive regulation of voltage-gated potassium channel activity	NC_069088.1	crim	liquid clearance open tracheal system, septate junction assembly	encodes a protein involved in tracheal system development and the localization of septate junction components	Other	Negative_Naive, Negative_Positive
BANY.1.2.g14946	XP_023944385.1putative leucine-rich repeat-containing protein DDB_G0290503 isoform X1	XP_023944385.1putative leucine-rich repeat-containing protein DDB_G0290503 isoform X1	NA	NA	---NA---	NA	NA	---NA---	protein-coding	XM_024088617.2_XM_052883116.1_XM_052882828.1	XP_023944385.1_XP_052739076.1_XP_052738788.1	C:GO:0016020; C:GO:0016021	C:membrane; C:integral component of membrane	NC_069090.1	-	-	not specific enough	Other	Negative_Naive
BANY.1.2.g14947	XP_052738790.1repetitive organellar protein-like	XP_052738790.1repetitive organellar protein-like	NA	NA	---NA---	NA	NA	---NA---	protein-coding	XM_052882830.1	XP_052738790.1			NC_069090.1	-	-	not specific enough	Other	Negative_Naive
BANY.1.2.g14968	XP_023944411.1facilitated trehalose transporter Tret1-1 isoform X1	XP_023944411.1facilitated trehalose transporter Tret1-1 isoform X1	NA	NA	NP_725068.1trehalose transporter 1-1, isoform B	NA	NA	NP_725068.1trehalose transporter 1-1, isoform B	protein-coding	XM_024088643.2	XP_023944411.1	C:GO:0016021; F:GO:0022857; P:GO:0055085	C:integral component of membrane; F:transmembrane transporter activity; P:transmembrane transport	NC_069107.1	Tret1-1	glucose transmembrane transporter activity; trehalose transmembrane transporter activity	Responsible for the transport of trehalose synthesized in the fat body and the incorporation of trehalose into other tissues that require a carbon source, thereby regulating trehalose levels in the hemolymph.	Other	Negative_Naive
BANY.1.2.g15655	XP_039765243.1sperm axonemal maintenance protein CFAP97D1	XP_039765243.1sperm axonemal maintenance protein CFAP97D1	NA	NA	NP_001262982.1uncharacterized protein Dmel_CG14551, isoform B	NA	NA	NP_001262982.1uncharacterized protein Dmel_CG14551, isoform B	protein-coding	XM_024089284.2	XP_023945052.1			NC_069085.1	CG14551	sperm axoneme assembly	in humans, Required for male fertility through its role in axonemal doublet stabilization which is essential for sperm motility and fertilization. Not much is shown in drosophila so grouping/terms are based on human uniprot	Other	Negative_Naive
BANY.1.2.g15760	XP_052745416.1coiled-coil domain-containing protein 186	XP_052745416.1coiled-coil domain-containing protein 186	NA	NA	---NA---	NA	NA	---NA---	NA	NA	NA			NA	Golgin104	small GTPase binding; vesicle cytoskeletal trafficking; located_in trans-Golgi network	Enables small GTPase binding activity. Predicted to be involved in vesicle cytoskeletal trafficking.	Other	Negative_Naive
BANY.1.2.g15820	XP_023945163.1flexible cuticle protein 12-like	XP_023945163.1flexible cuticle protein 12-like	NA	NA	NP_001097523.1cuticular protein 65Ax1	NP_001097523.1	Dmel_CG34270	NP_001097523.1cuticular protein 65Ax1	protein-coding	XM_024089395.2	XP_023945163.1	F:GO:0008010; P:GO:0040003; C:GO:0062129	F:structural constituent of chitin-based larval cuticle; P:chitin-based cuticle development; C:chitin-based extracellular matrix	NC_069094.1	Cpr65Ax1	structural constituent of chitin-based larval cuticle	-	Other	Negative_Naive
BANY.1.2.g15917	XP_023945269.1T-complex protein 1 subunit beta	XP_023945269.1T-complex protein 1 subunit beta	NA	NA	NP_572524.1chaperonin containing TCP1 subunit 2	NP_572524.1	Dmel_CG7033	NP_572524.1chaperonin containing TCP1 subunit 2	protein-coding	XM_024089501.2	XP_023945269.1	F:GO:0005524; C:GO:0005832; P:GO:0006457; F:GO:0051082	F:ATP binding; C:chaperonin-containing T-complex; P:protein folding; F:unfolded protein binding	NC_069088.1	CCT2	ATP binding; ATP hydrolysis activity; ATP-dependent protein folding chaperone; unfolded protein binding	Predicted to enable unfolded protein binding activity	Other	Negative_Naive
BANY.1.2.g16019	CAG9559305.1unnamed protein product	CAG9559305.1unnamed protein product	NA	NA	NP_523749.2cytochrome P450 6a8	NP_523749.2	Dmel_CG10248	NP_523749.2cytochrome P450 6a8	protein-coding	XM_024089622.2_XM_024089620.2_XM_024089619.2	XP_023945390.2_XP_023945388.2_XP_023945387.2	F:GO:0004497; F:GO:0005506; F:GO:0016705; F:GO:0020037; P:GO:0055114	F:monooxygenase activity; F:iron ion binding; F:oxidoreductase activity, acting on paired donors, with incorporation or reduction of molecular oxygen; F:heme binding; P:oxidation-reduction process	NC_069090.1	Cyp6a8	fatty acid binding, insecticide metabolic process, response to caffeine	-	Other	Negative_Naive
BANY.1.2.g16254	XP_023945635.1cyclin-dependent kinases regulatory subunit-like	XP_023945635.1cyclin-dependent kinases regulatory subunit-like	NA	NA	NP_001246992.1Cyclin-dependent kinase subunit 85A, isoform B	NA	NA	NP_001246992.1Cyclin-dependent kinase subunit 85A, isoform B	protein-coding	XM_024089867.2	XP_023945635.1	P:GO:0000079; F:GO:0016538; P:GO:0051301	P:regulation of cyclin-dependent protein serine/threonine kinase activity; F:cyclin-dependent protein serine/threonine kinase regulator activity; P:cell division	NC_069104.1	Cks85A	cyclin-dependent protein serine/threonine kinase activator activity, mitotic cell cycle	-	Other	Negative_Naive
BANY.1.2.g17991	XP_023947329.1G1/S-specific cyclin-D2	XP_023947329.1G1/S-specific cyclin-D2	NA	NA	NP_523355.2cyclin D, isoform D	NP_523355.2	Dmel_CG9096	NP_523355.2cyclin D, isoform D	protein-coding	XM_024091561.2	XP_023947329.1	C:GO:0005634	C:nucleus	NC_069088.1	CycD	cyclin-dependent protein serine/threonine kinase regulator activity; positive regulation of cell growth; positive regulation of receptor signaling pathway via JAK-STAT; positive regulation of TORC1 signaling; regulation of mitochondrion organization; mitotic cell cycle phase transition	encodes a protein that binds to the product of Cdk4, thereby promoting its kinase activity. The CycD-Cdk4 complex promotes cell growth and progression through the G1 phase	Other	Negative_Naive
BANY.1.2.g18124	XP_023947444.2armadillo repeat-containing protein 6 homolog isoform X1	XP_023947444.2armadillo repeat-containing protein 6 homolog isoform X1	NA	NA	NP_611306.1uncharacterized protein Dmel_CG5721	NP_611306.1	Dmel_CG5721	NP_611306.1uncharacterized protein Dmel_CG5721	protein-coding	XM_024091676.2	XP_023947444.2			NC_069084.1	CG5721	hematopoietic progenitor cell differentiation	Predicted to be involved in hematopoietic progenitor cell differentiation.	Other	Negative_Naive
BANY.1.2.g19015	XP_045785041.1nuclear pore complex protein NUP62-like	XP_045785041.1nuclear pore complex protein NUP62-like	NA	NA	---NA---	NA	NA	---NA---	protein-coding	XM_024092412.2	XP_023948180.2			NC_069087.1	Nup62	chromatin DNA binding; chromosome attachment to the nuclear envelope; oocyte karyosome formation; regulation of nucleus size; protein import into nucleus; RNA export from nucleus; part_of nuclear pore central transport channel	Essential component of the nuclear pore complex (By similarity). Binds to transcriptionally active genes (PubMed:20144760). Negatively regulates chromatin attachment to the nuclear envelope, probably by preventing chromatin tethering by Nup154	Other	Negative_Naive
BANY.1.2.g19840	XP_052747552.1zinc metalloproteinase nas-4	XP_052747552.1zinc metalloproteinase nas-4	NA	NA	NP_573318.1uncharacterized protein Dmel_CG6696	NP_573318.1	Dmel_CG6696	NP_573318.1uncharacterized protein Dmel_CG6696	protein-coding	XM_052891592.1	XP_052747552.1	F:GO:0004222; P:GO:0006508; F:GO:0008270	F:metalloendopeptidase activity; P:proteolysis; F:zinc ion binding	NC_069086.1	CG6696	metalloendopeptidase activity; zinc ion binding; involved_in proteolysis	-	Other	Negative_Naive
BANY.1.2.g20433	XP_052747266.1TATA box-binding protein-like 1 isoform X2	XP_052747266.1TATA box-binding protein-like 1 isoform X2	TATA box binding protein-related factor 2	Trf2	NP_511084.2TATA box binding protein-related factor 2, isoform J	NP_511084.2	Dmel_CG18009	NP_511084.2TATA box binding protein-related factor 2, isoform J	protein-coding	XM_052891305.1	XP_052747265.1	F:GO:0003677; P:GO:0006352	F:DNA binding; P:DNA-templated transcription, initiation	NC_069085.1	Trf2	chromatin binding; core promoter sequence-specific DNA binding; RNA polymerase II core promoter sequence-specific DNA binding; RNA polymerase II general transcription initiation factor activity; TFIIA-class transcription factor complex binding; mRNA transcription by RNA polymerase II; pupal development; response to ecdysone; salivary gland cell autophagic cell death	encodes a core promoter recognition factor that mediates gene transcription. It contributes to spiracle morphogenesis, pupal development and salivary gland cell death.	Other	Negative_Naive, Negative_Positive
BANY.1.2.g20666	XP_052739596.1COP9 signalosome complex subunit 2	XP_052739596.1COP9 signalosome complex subunit 2	NA	NA	NP_001260276.1alien, isoform D	NA	NA	NP_001260276.1alien, isoform D	protein-coding	XM_052883636.1	XP_052739596.1	C:GO:0005737; C:GO:0008180	C:cytoplasm; C:COP9 signalosome	NC_069083.1	alien	nuclear receptor binding; transcription corepressor activity; eclosion; female germ-line stem cell population maintenance; negative regulation of DNA-templated transcription; protein stabilization; part_of COP9 signalosome; part_of repressor ecdysone receptor complex	encodes the subunit 2 of the COP9 signalosome, which plays a central role in the regulation of E3-cullin RING ubiquitin ligases	Other	Negative_Naive
BANY.1.2.g20819	XP_052747495.1uncharacterized protein LOC112054319	XP_052747495.1uncharacterized protein LOC112054319	NA	NA	NP_611692.1uncharacterized protein Dmel_CG3732	NP_611692.1	Dmel_CG3732	NP_611692.1uncharacterized protein Dmel_CG3732	protein-coding	XM_052891535.1	XP_052747495.1	F:GO:0046872	F:metal ion binding	NC_069086.1	CG3732	lipopolysaccharide binding	-	Other	Negative_Naive
BANY.1.2.g20978	XP_052745947.1galectin-5	XP_052745947.1galectin-5	NA	NA	---NA---	NA	NA	---NA---	NA	NA	NA	F:GO:0003964; F:GO:0004519; P:GO:0006278; P:GO:0090305	F:RNA-directed DNA polymerase activity; F:endonuclease activity; P:RNA-dependent DNA biosynthetic process; P:nucleic acid phosphodiester bond hydrolysis	NA	CG11374/galectin	carbohydrate binding; galactoside binding; synaptic target recognition(only in galectin)	no exact match (same score)	Other	Negative_Naive
BANY.1.2.g21623	XP_052737841.1SAC3 domain-containing protein 1	XP_052737841.1SAC3 domain-containing protein 1	NA	NA	NP_648318.2uncharacterized protein Dmel_CG3437	NP_648318.2	Dmel_CG3437	NP_648318.2uncharacterized protein Dmel_CG3437	protein-coding	XM_052881881.1	XP_052737841.1			NC_069087.1	CG3437	centrosome duplication; spindle assembly	-	Other	Negative_Naive
BANY.1.2.g21698	XP_052744335.1E3 ubiquitin-protein ligase Kcmf1	XP_052744335.1E3 ubiquitin-protein ligase Kcmf1	NA	NA	NP_001163560.1potassium channel modulatory factor 1, isoform E	NA	NA	NP_001163560.1potassium channel modulatory factor 1, isoform E	NA	NA	NA	F:GO:0003824; P:GO:0090304	F:catalytic activity; P:nucleic acid metabolic process	NA	Kcmf1	ubiquitin protein ligase activity; negative regulation of ERK1 and ERK2 cascade; positive regulation of proteasomal ubiquitin-dependent protein catabolic process; synaptic signaling	Has intrinsic E3 ubiquitin ligase activity and promotes ubiquitination. Involved in the negative regulation of the Ras/MAPK signaling pathway in the wing by acting with the E2 enzyme Unc6 and the putative E3 ligases poe and Ufd4 to mediate the ubiquitination and proteasomal degradation of rl/MAPK.	Other	Negative_Naive
BANY.1.2.g21985	XP_039762231.1extradiol ring-cleavage dioxygenase-like isoform X2	XP_039762231.1extradiol ring-cleavage dioxygenase-like isoform X2	NA	NA	---NA---	NA	NA	---NA---	protein-coding	XM_024095140.2	XP_023950908.2	P:GO:0006725; F:GO:0008198; F:GO:0008270; F:GO:0016701; F:GO:0051213; P:GO:0055114	P:cellular aromatic compound metabolic process; F:ferrous iron binding; F:zinc ion binding; F:oxidoreductase activity, acting on single donors with incorporation of molecular oxygen; F:dioxygenase activity; P:oxidation-reduction process	NC_069108.1	-	-	not specific enough	Other	Negative_Naive
BANY.1.2.g22552	XP_023951401.2putative leucine-rich repeat-containing protein DDB_G0290503	XP_023951401.2putative leucine-rich repeat-containing protein DDB_G0290503	NA	NA	NP_649557.2asterless	NP_649557.2	Dmel_CG2919	NP_649557.2asterless	protein-coding	XM_024095633.2	XP_023951401.2			NC_069104.1	asl	asymmetric cell division, negative regulation of centriole elongation, non-motile cilium assembly, sperm axoneme assembly	-	Other	Negative_Naive
BANY.1.2.g22817	XP_052742859.1thyroid receptor-interacting protein 11 isoform X1	XP_052742859.1thyroid receptor-interacting protein 11 isoform X1	NA	NA	NP_001285274.1golgi microtubule-associated protein, isoform C	NA	NA	NP_001285274.1golgi microtubule-associated protein, isoform C	protein-coding	XM_052886899.1	XP_052742859.1			NC_069100.1	Gmap	cargo receptor activity; small GTPase binding; intra-Golgi vesicle-mediated transport; vesicle tethering to Golgi	encodes a peripheral Golgi protein that is required for the efficient trafficking within the early secretory pathway, probably by recruiting Rab proteins and effector molecules	Other	Negative_Naive
BANY.1.2.g22905	XP_039759692.1probable GPI-anchored adhesin-like protein PGA55	XP_039759692.1probable GPI-anchored adhesin-like protein PGA55	NA	NA	---NA---	NA	NA	---NA---	protein-coding	XM_052887626.1	XP_052743586.1			NC_069102.1	-	-	found in yeast; may be involved in filamentous growth and chlamydospore formation	Other	Negative_Naive
BANY.1.2.g23417	XP_052742776.1R3H domain-containing protein 2-like isoform X2	XP_052742776.1R3H domain-containing protein 2-like isoform X2	NA	NA	---NA---	NA	NA	---NA---	NA	NA	NA			NA	enc	cystoblast division; germarium-derived egg chamber formation; germarium-derived oocyte fate determination; oogenesis; regulation of pole plasm oskar mRNA localization	encodes a protein involved in the regulation of germline mitoses. It promotes the upregulation of grk mRNA translation in the dorsal anterior corner of the oocyte, allowing normal dorso-ventral pattern formation	Other	Negative_Naive, Negative_Positive
BANY.1.2.g23896	XP_052742832.1probable isoaspartyl peptidase/L-asparaginase GA20639 isoform X2	XP_052742832.1probable isoaspartyl peptidase/L-asparaginase GA20639 isoform X2	NA	NA	NP_001285275.1uncharacterized protein Dmel_CG7860, isoform B	NA	NA	NP_001285275.1uncharacterized protein Dmel_CG7860, isoform B	NA	NA	NA	F:GO:0003676; F:GO:0008270; P:GO:0015074	F:nucleic acid binding; F:zinc ion binding; P:DNA integration	NA	CG7860	asparaginase activity	-	Other	Negative_Naive
BANY.1.2.g24628	XP_052747009.1ral guanine nucleotide dissociation stimulator isoform X2	XP_052747009.1ral guanine nucleotide dissociation stimulator isoform X2	NA	NA	---NA---	NA	NA	---NA---	NA	NA	NA			NA	Rgl	guanyl-nucleotide exchange factor activity; small GTPase binding; positive regulation of epidermal growth factor receptor signaling pathway; positive regulation of stem cell proliferation; regulation of Ras protein signal transduction	Enables guanyl-nucleotide exchange factor activity and small GTPase binding activity. Involved in positive regulation of epidermal growth factor receptor signaling pathway and positive regulation of stem cell proliferation.	Other	Negative_Naive
BANY.1.2.g25043	XP_052746290.1oocyte zinc finger protein XlCOF6-like isoform X1	XP_052746290.1oocyte zinc finger protein XlCOF6-like isoform X1	NA	NA	---NA---	NA	NA	---NA---	NA	NA	NA			NA	-	-	-	Other	Negative_Naive
BANY.1.2.g02428	XP_023953946.12-Hydroxyacid oxidase 1 isoform X1	XP_023953946.12-Hydroxyacid oxidase 1 isoform X1	Hydroxyacid oxidase	Hao	NP_001027401.1hydroxyacid oxidase	NP_001027401.1	Dmel_CG18003	NP_001027401.1hydroxyacid oxidase	protein-coding	XM_024098178.2	XP_023953946.1	F:GO:0016491	F:oxidoreductase activity	NC_069086.1	Hao	enables (S)-2-hydroxy-acid oxidase activity; FMN binding	-	Other	Negative_Positive
BANY.1.2.g02974	XP_052743914.1uncharacterized protein LOC112058013	XP_052743914.1uncharacterized protein LOC112058013	jabba, isoform B	Jabba	NP_611371.1jabba, isoform B	NP_611371.1	Dmel_CG42351	NP_611371.1jabba, isoform B	protein-coding	XM_052887954.1	XP_052743914.1			NC_069102.1	Jabba	lipid homeostasis, lipid droplet	encodes a lipid droplet protein that sequesters histones on lipid droplets. It promotes proper development of pre-cellular embryos, controls levels of nuclear histones, and mediates anti-bacterial protection	Other	Negative_Positive
BANY.1.2.g03691	XP_052739324.1cGMP-dependent 3',5'-cyclic phosphodiesterase-like	XP_052739324.1cGMP-dependent 3',5'-cyclic phosphodiesterase-like	NA	NA	NP_001188838.1phosphodiesterase 11, isoform E	NA	NA	NP_001188838.1phosphodiesterase 11, isoform E	protein-coding	XM_052883364.1	XP_052739324.1			NC_069091.1	Pde11	3',5'-cyclic-AMP phosphodiesterase activity; 3',5'-cyclic-GMP phosphodiesterase activity	Plays a role in signal transduction by regulating the intracellular concentration of cyclic nucleotides cAMP and cGMP. Dual-specificity phosphodiesterase that catalyzes the hydrolysis of both cAMP and cGMP to 5'-AMP and 5'-GMP, respectively	Other	Negative_Positive
BANY.1.2.g03705	XP_023955159.2gem-associated protein 8-like	XP_023955159.2gem-associated protein 8-like	NA	NA	---NA---	NA	NA	---NA---	protein-coding	XM_024099391.2	XP_023955159.2	P:GO:0000387; C:GO:0032797	P:spliceosomal snRNP assembly; C:SMN complex	NC_069091.1	-	spliceosomal snRNP assembly; SMN-Sm protein complex	no matches, GO terms will be based on human; part of the SMN complex, which is necessary for spliceosomal snRNP assembly in the cytoplasm and pre-mRNA splicing in the nucleus	Other	Negative_Positive
BANY.1.2.g04584	XP_052746387.1ferrochelatase, mitochondrial	XP_052746387.1ferrochelatase, mitochondrial	Ferrochelatase	FeCH	NP_524613.1ferrochelatase, isoform A	NP_524613.1	Dmel_CG2098	NP_524613.1ferrochelatase, isoform A	protein-coding	XM_052890427.1	XP_052746387.1	F:GO:0003964; F:GO:0004519; P:GO:0006278; P:GO:0090305	F:RNA-directed DNA polymerase activity; F:endonuclease activity; P:RNA-dependent DNA biosynthetic process; P:nucleic acid phosphodiester bond hydrolysis	NC_069109.1	FeCH	enables ferrochelatase activity; involved_in heme biosynthetic process	Catalyzes the ferrous insertion into protoporphyrin IX; Terminal enzyme in heme biosynthesis; Contains four conserved cysteines that function as cluster ligands and play a crucial role in maintaining protein structure	Other	Negative_Positive
BANY.1.2.g04810	XP_023934605.1knirps-related protein-like	XP_023934605.1knirps-related protein-like	NA	NA	NP_001303368.1knirps-like, isoform B	NA	NA	NP_001303368.1knirps-like, isoform B	protein-coding	XM_024078837.2	XP_023934605.1	F:GO:0003700; C:GO:0005634; P:GO:0006355; F:GO:0008270; F:GO:0043565	F:DNA-binding transcription factor activity; C:nucleus; P:regulation of transcription, DNA-templated; F:zinc ion binding; F:sequence-specific DNA binding	NC_069097.1	knrl	negative regulation of DNA-templated transcription; regulation of mitotic nuclear division; estrogen response element binding; nuclear receptor activity; zinc ion binding	encodes an orphan nuclear hormone receptor with a C4 zinc finger motif, without ligand-binding domain. It is a target gene of the Hedgehog, Wingless and Notch signaling pathways. It controls endoreduplication domains and epithelial morphogenesis in the fore- and hindgut	Other	Negative_Positive
BANY.1.2.g04941	XP_034832239.1probable ATP-dependent DNA helicase HFM1	XP_034832239.1probable ATP-dependent DNA helicase HFM1	Brr2 U5 snRNP complex subunit	Brr2	NP_648818.3Brr2 U5 snRNP complex subunit	NP_648818.3	Dmel_CG5931	NP_648818.3Brr2 U5 snRNP complex subunit	NA	NA	NA	C:GO:0016020	C:membrane	NA	Brr2	RNA helicase activity; regulation of alternative mRNA splicing, via spliceosome	Catalyzes the ATP-dependent unwinding of U4/U6 RNA duplices, an essential step in the assembly of a catalytically active spliceosome (By similarity). Plays a role in pre-mRNA splicing	Other	Negative_Positive
BANY.1.2.g05069	XP_034828760.14-coumarate--CoA ligase 1-like	XP_034828760.14-coumarate--CoA ligase 1-like	Acyl-CoA synthetase X4	Acsx4	NP_650832.1Acyl-CoA synthetase X4	NP_650832.1	Dmel_CG11453	NP_650832.1Acyl-CoA synthetase X4	protein-coding	XM_024079121.2	XP_023934889.2	F:GO:0003824	F:catalytic activity	NC_069092.1	Acsx4	fatty acid ligase activity, fatty acid biosynthetic process	-	Other	Negative_Positive
BANY.1.2.g05563	XP_023935365.1splicing factor U2af 38 kDa subunit	XP_023935365.1splicing factor U2af 38 kDa subunit	NA	NA	NP_001259814.1U2 small nuclear riboprotein auxiliary factor 38, isoform B	NA	NA	NP_001259814.1U2 small nuclear riboprotein auxiliary factor 38, isoform B	protein-coding	XM_024079597.2	XP_023935365.1	P:GO:0000398; F:GO:0003723; F:GO:0046872; C:GO:0089701	P:mRNA splicing, via spliceosome; F:RNA binding; F:metal ion binding; C:U2AF complex	NC_069091.1	U2af38	poly-pyrimidine tract binding; regulation of alternative mRNA splicing, via spliceosome; part_of U2AF complex	encodes the small subunit of the pre-mRNA splicing factor complex U2AF. This heterodimeric complex binds to the intron pyrimidine tract and targets the product of snf to the branch site early in spliceosome assembly.	Other	Negative_Positive
BANY.1.2.g05860	XP_039755142.1collagen alpha-2(I) chain-like	XP_039755142.1collagen alpha-2(I) chain-like	NA	NA	---NA---	NA	NA	---NA---	protein-coding	XM_024079890.2	XP_023935658.2	C:GO:0005581	C:collagen trimer	NC_069095.1	vkg	anterior Malpighian tubule development; extracellular matrix structural constituent conferring tensile strength	not exact, but best option; encodes a subunit of Collagen IV and a major component of basement membranes. It is secreted by haemocytes and fat body cells and is required for the normal morphogenesis of many tissues. It also contributes to TGF-beta signalling in the early embryo and the developing Malpighian tubules	Other	Negative_Positive
BANY.1.2.g06435	XP_052744368.1rho guanine nucleotide exchange factor 17 isoform X3	XP_052744368.1rho guanine nucleotide exchange factor 17 isoform X3	uncharacterized protein, isoform E	CG43102	NP_650653.1uncharacterized protein Dmel_CG43102, isoform E	NP_650653.1	Dmel_CG43102	NP_650653.1uncharacterized protein Dmel_CG43102, isoform E	protein-coding	XM_052888405.1	XP_052744365.1	F:GO:0003824	F:catalytic activity	NC_069104.1	CG43102	guanyl-nucleotide exchange factor activity; actin cytoskeleton organization; positive regulation of Rho protein signal transduction	-	Other	Negative_Positive
BANY.1.2.g06904	XP_023936594.2glutathione S-transferase E14 isoform X1	XP_023936594.2glutathione S-transferase E14 isoform X1	Glutathione S transferase E2	GstE2	NP_611324.1glutathione S transferase E2	NP_611324.1	Dmel_CG17523	NP_611324.1glutathione S transferase E2	protein-coding	XM_024080826.2	XP_023936594.2	F:GO:0005509	F:calcium ion binding	NC_069102.1	GstE2	glutathione transferase activity, glutathione metabolic process	-	Other	Negative_Positive
BANY.1.2.g08550	XP_052739023.1PAX-interacting protein 1	XP_052739023.1PAX-interacting protein 1	PAX transcription activation domain interacting protein	Ptip	NP_729947.2PAX transcription activation domain interacting protein	NP_729947.2	Dmel_CG32133	NP_729947.2PAX transcription activation domain interacting protein	protein-coding	XM_052883063.1	XP_052739023.1			NC_069090.1	Ptip	anterior/posterior pattern specification, imaginal disc; embryonic pattern specification; positive regulation of antibacterial peptide biosynthetic process; part_of MLL3/4 complex	encodes a component of a Histone H3K4 methyltransferase complex that contributes to Trithorax-mediated epigenetic imprinting during development	Other	Negative_Positive
BANY.1.2.g08985	XP_052739521.1trypsin, alkaline A isoform X2	XP_052739521.1trypsin, alkaline A isoform X2	uncharacterized protein	CG9372	NP_649132.1uncharacterized protein Dmel_CG9372	NP_649132.1	Dmel_CG9372	NP_649132.1uncharacterized protein Dmel_CG9372	NA	NA	NA	F:GO:0004252; P:GO:0006508; F:GO:0008233; F:GO:0008236; F:GO:0016787	F:serine-type endopeptidase activity; P:proteolysis; F:peptidase activity; F:serine-type peptidase activity; F:hydrolase activity	NA	CG9372	serine-type endopeptidase activity, response to fungus	-	Other	Negative_Positive
BANY.1.2.g09740	XP_023939367.1alanine--glyoxylate aminotransferase 2, mitochondrial	XP_023939367.1alanine--glyoxylate aminotransferase 2, mitochondrial	NA	NA	NP_001303389.1uncharacterized protein Dmel_CG11241, isoform C	NA	NA	NP_001303389.1uncharacterized protein Dmel_CG11241, isoform C	protein-coding	XM_024083599.2	XP_023939367.1	F:GO:0008483; F:GO:0030170	F:transaminase activity; F:pyridoxal phosphate binding	NC_069097.1	CG11241	alanine-glyoxylate transaminase activity; pyridoxal phosphate binding; transaminase activity	-	Other	Negative_Positive
BANY.1.2.g10081	XP_052744700.1chymotrypsin-like elastase family member 2A	XP_052744700.1chymotrypsin-like elastase family member 2A	Melanization Protease 1	MP1	NP_649450.3melanization protease 1, isoform A	NP_649450.3	Dmel_CG1102	NP_649450.3melanization protease 1, isoform A	protein-coding	XM_052888740.1	XP_052744700.1	F:GO:0008236	F:serine-type peptidase activity	NC_069105.1	MP1	serine-type endopeptidase activity, melanization defense response, response to fungus, Toll receptor ligand protein activation cascade	encodes a serine protease which plays an essential role in the melanization immune response	Other	Negative_Positive
BANY.1.2.g12621	XP_052745996.1zinc finger protein 93	XP_052745996.1zinc finger protein 93	NA	NA	---NA---	NA	NA	---NA---	NA	NA	NA	F:GO:0003676; C:GO:0005634; F:GO:0008270	F:nucleic acid binding; C:nucleus; F:zinc ion binding	NA	CG5245	DNA-binding transcription factor activity, RNA polymerase II-specific; zinc ion binding; regulation of transcription by RNA polymerase II	-	Other	Negative_Positive
BANY.1.2.g13289	XP_052743466.1S-adenosylmethionine decarboxylase proenzyme	XP_052743466.1S-adenosylmethionine decarboxylase proenzyme	S-adenosylmethionine decarboxylase	SamDC	NP_477223.2S-adenosylmethionine decarboxylase	NP_477223.2	Dmel_CG5029	NP_477223.2S-adenosylmethionine decarboxylase	NA	NA	NA	F:GO:0004014; P:GO:0006557; P:GO:0006596; P:GO:0006597; P:GO:0008295; F:GO:0016829; F:GO:0016831	F:adenosylmethionine decarboxylase activity; P:S-adenosylmethioninamine biosynthetic process; P:polyamine biosynthetic process; P:spermine biosynthetic process; P:spermidine biosynthetic process; F:lyase activity; F:carboxy-lyase activity	NA	SamDC	defense response to Gram-negative bacterium; adenosylmethionine decarboxylase activity; spermidine biosynthetic process; spermine biosynthetic process	encodes a protein involved in defense response to Gram-negative bacterium	Other	Negative_Positive
BANY.1.2.g13532	XP_052737535.1MLX-interacting protein isoform X3	XP_052737535.1MLX-interacting protein isoform X3	NA	NA	NP_001163032.1mondo, isoform F	NA	NA	NP_001163032.1mondo, isoform F	protein-coding	XM_052881573.1	XP_052737533.1	F:GO:0000981; P:GO:1900402	F:DNA-binding transcription factor activity, RNA polymerase II-specific; P:obsolete regulation of carbohydrate metabolic process by regulation of transcription from RNA polymerase II promoter	NC_069087.1	Mondo	glucose homeostasis; response to sucrose; triglyceride homeostasis; RNA polymerase II cis-regulatory region sequence-specific DNA binding; DNA-binding transcription factor activity, RNA polymerase II-specific	encodes a basic helix-loop-helix-leucine zipper transcription factor involved in lipid and carbohydrate metabolism. Together with its binding partner encoded by bigmax, it controls sugar-dependent gene expression, including activation of genes involved in lipogenesis	Other	Negative_Positive
BANY.1.2.g13873	XP_023943374.2zinc finger protein 808	XP_023943374.2zinc finger protein 808	NA	NA	---NA---	NA	NA	---NA---	protein-coding	XM_024087606.2	XP_023943374.2	F:GO:0003676	F:nucleic acid binding	NC_069090.1	crol	cell adhesion; imaginal disc-derived wing morphogenesis; negative regulation of DNA-templated transcription; negative regulation of Wnt signaling pathway; regulation of transcription by RNA polymerase II	no exact match, low score too; encodes a zinc finger transcription factor induced by 20-hydroxyecdysone at the onset of metamorphosis. It regulates wg transcription and cell cycle progression in the wing. Its over-expression in the eye accelerates the cell cycle and de-represses silenced genes	Other	Negative_Positive
BANY.1.2.g14391	XP_023943804.1SUMO-activating enzyme subunit 2	XP_023943804.1SUMO-activating enzyme subunit 2	Ubiquitin-like activating enzyme 2	Uba2	NP_524756.2Ubiquitin-like activating enzyme 2	NP_524756.2	Dmel_CG7528	NP_524756.2Ubiquitin-like activating enzyme 2	protein-coding	XM_024088036.2	XP_023943804.1	F:GO:0005524; P:GO:0016925; F:GO:0019948; C:GO:0031510; F:GO:0046872	F:ATP binding; P:protein sumoylation; F:SUMO activating enzyme activity; C:SUMO activating enzyme complex; F:metal ion binding	NC_069097.1	Uba2	SUMO activating enzyme activity; ubiquitin activating enzyme binding; acts_upstream_of negative regulation melanotic encapsulation of foreign target; negative regulation of receptor signaling pathway via JAK-STAT; positive regulation of antimicrobial peptide production; protein sumoylation	encodes one of two subunits (along with the product of Aos1) of the heterodimeric SUMO activating enzyme.	Other	Negative_Positive
BANY.1.2.g14855	XP_039760524.1succinate dehydrogenase [ubiquinone] iron-sulfur subunit, mitochondrial	XP_039760524.1succinate dehydrogenase [ubiquinone] iron-sulfur subunit, mitochondrial	Succinate dehydrogenase, subunit B (iron-sulfur)	SdhB	NP_477101.1succinate dehydrogenase, subunit B (iron-sulfur)	NP_477101.1	Dmel_CG3283	NP_477101.1succinate dehydrogenase, subunit B (iron-sulfur)	protein-coding	XM_024088511.2	XP_023944279.1	C:GO:0005743; P:GO:0006099; F:GO:0008177; F:GO:0009055; P:GO:0022900; F:GO:0046872; F:GO:0051537; F:GO:0051538; F:GO:0051539	C:mitochondrial inner membrane; P:tricarboxylic acid cycle; F:succinate dehydrogenase (ubiquinone) activity; F:electron transfer activity; P:electron transport chain; F:metal ion binding; F:2 iron, 2 sulfur cluster binding; F:3 iron, 4 sulfur cluster binding; F:4 iron, 4 sulfur cluster binding	NC_069106.1	SdhB	mitochondrial electron transport, succinate to ubiquinone; enables iron-sulfur cluster binding; succinate dehydrogenase (ubiquinone) activity	encodes the iron-sulfur cluster-containing subunit of the succinate dehydrogenase complex, which oxidizes succinate to fumarate and passes the electrons to quinones	Other	Negative_Positive
BANY.1.2.g14895	XP_047035007.1cuticle protein 19.8-like	XP_047035007.1cuticle protein 19.8-like	Cuticular protein 5C	Cpr5C	NP_572266.1cuticular protein 5C	NP_572266.1	Dmel_CG4052	NP_572266.1cuticular protein 5C	protein-coding	XM_024088546.2_XM_024088569.2	XP_023944314.2_XP_023944337.1	F:GO:0005214; C:GO:0016021; C:GO:0062129	F:structural constituent of chitin-based cuticle; C:integral component of membrane; C:chitin-based extracellular matrix	NC_069104.1	Cpr5C	structural constituent of chitin-based larval cuticle	-	Other	Negative_Positive
BANY.1.2.g14989	XP_052740888.1 acylphosphatase-2	XP_052740888.1 acylphosphatase-2	NA	NA	NP_001262612.1acylphosphatase 2, isoform B	NA	NA	NP_001262612.1acylphosphatase 2, isoform B	protein-coding	XM_024088677.2_XM_024080338.2	XP_023944445.2_XP_023936106.2	F:GO:0003998	F:acylphosphatase activity	NC_069095.1_NC_069096.1	CG14022_CG34161	acylphosphatase activity	-	Other	Negative_Positive
BANY.1.2.g15344	XP_023944752.2venom protease	XP_023944752.2venom protease	uncharacterized protein	CG9372	NP_649132.1uncharacterized protein Dmel_CG9372	NP_649132.1	Dmel_CG9372	NP_649132.1uncharacterized protein Dmel_CG9372	protein-coding	XM_024088984.2	XP_023944752.2	F:GO:0004252; P:GO:0006508	F:serine-type endopeptidase activity; P:proteolysis	NC_069104.1	CG9372	serine hydrolase activity, response to fungus	-	Other	Negative_Positive
BANY.1.2.g16272	XP_023945672.2probable cytochrome P450 301a1, mitochondrial	XP_023945672.2probable cytochrome P450 301a1, mitochondrial	Cytochrome P450 301a1	Cyp301a1	NP_610796.1cytochrome P450 301a1	NP_610796.1	Dmel_CG8587	NP_610796.1cytochrome P450 301a1	protein-coding	XM_024089904.2	XP_023945672.2	F:GO:0004497; F:GO:0005506; F:GO:0016705; F:GO:0020037; P:GO:0055114	F:monooxygenase activity; F:iron ion binding; F:oxidoreductase activity, acting on paired donors, with incorporation or reduction of molecular oxygen; F:heme binding; P:oxidation-reduction process	NC_069098.1	Cyp301a1	tergite morphogenesis; heme binding; iron ion binding; oxidoreductase activity, acting on paired donors, with incorporation or reduction of molecular oxygen	encodes a member of the cytochrome P450 family, which have both mitochondrial and cytosolic roles in the detoxification of compounds	Other	Negative_Positive
BANY.1.2.g16886	CAH2107937.1unnamed protein product	CAH2107937.1unnamed protein product	C15	C15	NP_476873.2C15	NP_476873.2	Dmel_CG7937	NP_476873.2C15	NA	NA	NA	C:GO:0016020	C:membrane	NA	C15	sequence-specific DNA binding, antennal morphogenesis, leg disc development	encodes a transcription factor that regulates gene expression in the leg distal region	Other	Negative_Positive
BANY.1.2.g18448	CAG4992775.1unnamed protein product	CAG4992775.1unnamed protein product	uncharacterized protein	CG7402	NP_649023.1uncharacterized protein Dmel_CG7402	NP_649023.1	Dmel_CG7402	NP_649023.1uncharacterized protein Dmel_CG7402	protein-coding	XM_024091963.2_XM_052884723.1	XP_023947731.2_XP_052740683.1	F:GO:0008484	F:sulfuric ester hydrolase activity	NC_069094.1	CG7402	sulfuric ester hydrolase activity	-	Other	Negative_Positive
BANY.1.2.g18638	XP_023947912.1deoxyribose-phosphate aldolase	XP_023947912.1deoxyribose-phosphate aldolase	NA	NA	NP_001286348.1Deoxyribose-phosphate aldolase, isoform D	NA	NA	NP_001286348.1Deoxyribose-phosphate aldolase, isoform D	protein-coding	XM_024092144.2	XP_023947912.1	F:GO:0004139; C:GO:0005737; P:GO:0009264	F:deoxyribose-phosphate aldolase activity; C:cytoplasm; P:deoxyribonucleotide catabolic process	NC_069089.1	Dera	deoxyribose-phosphate aldolase activity; lyase activity; involved_in carbohydrate catabolic process	-	Other	Negative_Positive
BANY.1.2.g18946	XP_023953078.2seminal metalloprotease 1-like	XP_023953078.2seminal metalloprotease 1-like	NA	NA	NP_001285959.1uncharacterized protein Dmel_CG15254, isoform B	NA	NA	NP_001285959.1uncharacterized protein Dmel_CG15254, isoform B	NA	NA	NA	F:GO:0008237; F:GO:0046872	F:metallopeptidase activity; F:metal ion binding	NA	Semp1	endopeptidase activity; metalloendopeptidase activity; zinc ion binding; cell migration; protein processing; proteolysis; sexual reproduction	encodes a metalloprotease that is produced by male accessory glands and transferred to females during mating. It is cleavage activated during mating, first by the product of Sems and then by auto-catalysis. The product of also cleaves at least two other seminal proteins, encoded by Acp26Aa and Acp36DE, in the mated female	Other	Negative_Positive
BANY.1.2.g19196	XP_023948359.2radial spoke head 1 homolog	XP_023948359.2radial spoke head 1 homolog	Radial spoke head protein 1	Rsph1	NP_609609.1radial spoke head protein 1	NP_609609.1	Dmel_CG5458	NP_609609.1radial spoke head protein 1	protein-coding	XM_024092591.2	XP_023948359.2			NC_069091.1	Rsph1	axoneme assembly	Involved in axoneme assembly.	Other	Negative_Positive
BANY.1.2.g19510	XP_052741795.1ER membrane protein complex subunit 8/9 homolog	XP_052741795.1ER membrane protein complex subunit 8/9 homolog	ER membrane protein complex subunit 8/9	EMC8-9	NP_611731.1ER membrane protein complex subunit 8/9	NP_611731.1	Dmel_CG3501	NP_611731.1ER membrane protein complex subunit 8/9	protein-coding	XM_052885835.1	XP_052741795.1	C:GO:0072546	C:EMC complex	NC_069097.1	EMC8-9	membrane insertase activity; tail-anchored membrane protein insertion into ER membrane	encodes a subunit of the ER membrane protein complex (EMC). In fly retinas, EMC has been shown to be essential for the biosynthesis of multi-pass membrane proteins, but not for single-pass membrane proteins and secretory proteins.	Other	Negative_Positive
BANY.1.2.g19755	XP_052741792.1putative 1-phosphatidylinositol 3-phosphate 5-kinase	XP_052741792.1putative 1-phosphatidylinositol 3-phosphate 5-kinase	fab1 kinase	fab1	NP_611269.1fab1 kinase, isoform A	NP_611269.1	Dmel_CG6355	NP_611269.1fab1 kinase, isoform A	NA	NA	NA	F:GO:0005488; P:GO:0006796; F:GO:0016740	F:binding; P:phosphate-containing compound metabolic process; F:transferase activity	NA	fab1	1-phosphatidylinositol-3-phosphate 5-kinase activity; ATP binding; zinc ion binding; autophagosome maturation; endosome to lysosome transport; phosphatidylinositol phosphate biosynthetic process	encodes a phosphatidylinositol-3-phosphate 5-kinase. It phosphorylates phosphatidylinositol-3-phosphate lipid head groups on the cytosolic leaflet of endosomal compartments. The product of fab1 functions in late endosome-to lysosome trafficking, retrograde trafficking, and autophagy	Other	Negative_Positive
BANY.1.2.g19938	XP_052741330.1 dynein regulatory complex protein 10-like	XP_052741330.1 dynein regulatory complex protein 10-like	NA	NA	---NA---	NA	NA	---NA---	protein-coding	XM_052885370.1	XP_052741330.1			NC_069096.1	CG1137	-	-	Other	Negative_Positive
BANY.1.2.g23629	KPJ00409.1Cleavage and polyadenylation specificity factor subunit 5	KPJ00409.1Cleavage and polyadenylation specificity factor subunit 5	NA	NA	NP_001036597.1cleavage and polyadenylation specific factor 5, isoform C	NA	NA	NP_001036597.1cleavage and polyadenylation specific factor 5, isoform C	protein-coding	XM_052890210.1_XM_024096511.2	XP_052746170.1_XP_023952279.1	F:GO:0003729; C:GO:0005849; P:GO:0006378; F:GO:0016787	F:mRNA binding; C:mRNA cleavage factor complex; P:mRNA polyadenylation; F:hydrolase activity	NC_069109.1	Cpsf5	mRNA binding; mRNA polyadenylation	-	Other	Negative_Positive
BANY.1.2.g24145	XP_052742124.1 agrin-like	XP_052742124.1 agrin-like	uncharacterized protein, isoform A	CG44008	NP_001260398.1uncharacterized protein Dmel_CG44008, isoform A	NP_001260398.1	Dmel_CG44008	NP_001260398.1uncharacterized protein Dmel_CG44008, isoform A	NA	NA	NA	F:GO:0005515	F:protein binding	NA	CG44008	sexual reproduction, serine-type endopeptidase inhibitor activity	Involved in sexual reproduction	Other	Negative_Positive
BANY.1.2.g24583	XP_052746268.1zinc finger protein 184	XP_052746268.1zinc finger protein 184	NA	NA	---NA---	NA	NA	---NA---	NA	NA	NA	F:GO:0003676	F:nucleic acid binding	NA	CG11247/ CG1602/ CG18262/CG30020	RNA polymerase II cis-regulatory region sequence-specific DNA binding; DNA-binding transcription factor activity;regulation of transcription by RNA polymerase II	4 low exact matches (4/14); go terms based on common	Other	Negative_Positive
BANY.1.2.g25510	OWR50649.1Forkhead box protein N3	OWR50649.1Forkhead box protein N3	NA	NA	---NA---	NA	NA	---NA---	NA	NA	NA	F:GO:0003700; C:GO:0005634; P:GO:0006355; F:GO:0043565	F:DNA-binding transcription factor activity; C:nucleus; P:regulation of transcription, DNA-templated; F:sequence-specific DNA binding	NA	CHES-1-like	transcription cis-regulatory region binding; DNA-binding transcription factor activity, RNA polymerase II-specific; cellular response to hypoxia; embryonic heart tube development; mitotic G1 DNA damage checkpoint signaling; regulation of cell division	encodes a transcription factor that regulates the division of cardiac progenitor cells and dpp transcription in testis	Other	Negative_Positive
BANY.1.2.g26024	XP_052739023.1PAX-interacting protein 1	XP_052739023.1PAX-interacting protein 1	PAX transcription activation domain interacting protein	Ptip	NP_729947.2PAX transcription activation domain interacting protein	NP_729947.2	Dmel_CG32133	NP_729947.2PAX transcription activation domain interacting protein	NA	NA	NA			NA	Ptip	anterior/posterior pattern specification, imaginal disc; embryonic pattern specification; positive regulation of antibacterial peptide biosynthetic process	encodes a component of a Histone H3K4 methyltransferase complex that contributes to Trithorax-mediated epigenetic imprinting during development	Other	Negative_Positive
BANY.1.2.g01639	---NA---	---NA---	NA	NA	NA	NA	NA	---NA---	NA	NA	NA			NA	-	-	-	Uncharacterised	Positive_Naive
BANY.1.2.g01969	XP_052744085.1uncharacterized protein LOC112053019	XP_052744085.1uncharacterized protein LOC112053019	NA	NA	NA	NA	NA	---NA---	NA	NA	NA			NA	-	-	-	Uncharacterised	Positive_Naive
BANY.1.2.g02203	XP_052737833.1putative uncharacterized transposon-derived protein F52C9.6 isoform X1	XP_052737833.1putative uncharacterized transposon-derived protein F52C9.6 isoform X1	NA	NA	NA	NA	NA	---NA---	NA	NA	NA	F:GO:0003964; F:GO:0004519; P:GO:0006278; P:GO:0090305	F:RNA-directed DNA polymerase activity; F:endonuclease activity; P:RNA-dependent DNA biosynthetic process; P:nucleic acid phosphodiester bond hydrolysis	NA	-	-	-	Uncharacterised	Positive_Naive
BANY.1.2.g02869	XP_052737833.1putative uncharacterized transposon-derived protein F52C9.6 isoform X1	XP_052737833.1putative uncharacterized transposon-derived protein F52C9.6 isoform X1	NA	NA	NA	NA	NA	---NA---	protein-coding	XM_024098573.2	XP_023954341.1	F:GO:0008270	F:zinc ion binding	NC_069095.1	-	-	-	Uncharacterised	Positive_Naive
BANY.1.2.g04015	CAH2239767.1 jg4607	CAH2239767.1 jg4607	NA	NA	NA	NA	NA	---NA---	protein-coding	XM_024078058.2	XP_023933826.2			NC_069094.1	-	-	-	Uncharacterised	Positive_Naive
BANY.1.2.g09039	XP_023938704.1uncharacterized protein LOC112046327	XP_023938704.1uncharacterized protein LOC112046327	NA	NA	NA	NA	NA	---NA---	protein-coding	XM_024082936.2	XP_023938704.1			NC_069110.1	-	-	-	Uncharacterised	Positive_Naive
BANY.1.2.g09970	---NA---	---NA---	NA	NA	NA	NA	NA	---NA---	NA	NA	NA	F:GO:0003824; P:GO:0090304	F:catalytic activity; P:nucleic acid metabolic process	NA	-	-	-	Uncharacterised	Positive_Naive
BANY.1.2.g10855	CAH2268372.1jg15826	CAH2268372.1jg15826	NA	NA	NA	NA	NA	---NA---	NA	NA	NA	F:GO:0003964; F:GO:0004519; P:GO:0006278; P:GO:0090305	F:RNA-directed DNA polymerase activity; F:endonuclease activity; P:RNA-dependent DNA biosynthetic process; P:nucleic acid phosphodiester bond hydrolysis	NA	-	-	-	Uncharacterised	Positive_Naive
BANY.1.2.g13130	XP_023937546.1uncharacterized protein LOC112045551	XP_023937546.1uncharacterized protein LOC112045551	NA	NA	NA	NA	NA	---NA---	protein-coding	XM_024081778.1	XP_023937546.1			NC_069101.1	-	-	-	Uncharacterised	Positive_Naive
BANY.1.2.g13311	XP_023942841.1uncharacterized protein LOC112049257	XP_023942841.1uncharacterized protein LOC112049257	NA	NA	NA	NA	NA	---NA---	protein-coding	XM_024087073.2	XP_023942841.1			NC_069110.1	-	-	-	Uncharacterised	Positive_Naive, Negative_Naive
BANY.1.2.g15479	CAB3220544.1unnamed protein product, partial	---NA---	NA	NA	NA	NA	NA	---NA---	NA	NA	NA			NA	-	-	-	Uncharacterised	Positive_Naive
BANY.1.2.g16113	XP_045450795.1uncharacterized protein LOC123659640	XP_045450795.1uncharacterized protein LOC123659640	NA	NA	NA	NA	NA	---NA---	NA	NA	NA	F:GO:0003824; P:GO:0090304	F:catalytic activity; P:nucleic acid metabolic process	NA	-	-	-	Uncharacterised	Positive_Naive
BANY.1.2.g16240	XP_034836281.1uncharacterized protein LOC117992679	XP_034836281.1uncharacterized protein LOC117992679	NA	NA	NA	NA	NA	---NA---	NA	NA	NA	F:GO:0003676	F:nucleic acid binding	NA	-	-	-	Uncharacterised	Positive_Naive
BANY.1.2.g16250	CAH2227203.1jg14607	CAH2227203.1jg14607	NA	NA	NA	NA	NA	---NA---	NA	NA	NA	F:GO:0008270; F:GO:0046872	F:zinc ion binding; F:metal ion binding	NA	-	-	-	Uncharacterised	Positive_Naive, Negative_Naive
BANY.1.2.g16360	CAH2090752.1unnamed protein product	CAH2090752.1unnamed protein product	NA	NA	NA	NA	NA	---NA---	NA	NA	NA			NA	-	-	-	Uncharacterised	Positive_Naive
BANY.1.2.g16469	KPI93393.1hypothetical protein RR46_10653	KPI93393.1hypothetical protein RR46_10653	NA	NA	NA	NA	NA	---NA---	NA	NA	NA			NA	-	-	-	Uncharacterised	Positive_Naive
BANY.1.2.g16538	XP_052738151.1uncharacterized protein LOC112051475	XP_052738151.1uncharacterized protein LOC112051475	NA	NA	NA	NA	NA	---NA---	protein-coding	XM_052882191.1	XP_052738151.1	F:GO:0003964; P:GO:0006278	F:RNA-directed DNA polymerase activity; P:RNA-dependent DNA biosynthetic process	NC_069088.1	-	-	-	Uncharacterised	Positive_Naive
BANY.1.2.g16663	CAH2242429.1jg20431	CAH2242429.1jg20431	NA	NA	NA	NA	NA	---NA---	NA	NA	NA	F:GO:0003824; P:GO:0090304	F:catalytic activity; P:nucleic acid metabolic process	NA	-	-	-	Uncharacterised	Positive_Naive
BANY.1.2.g18555	VVC86843.1unnamed protein product	VVC86843.1unnamed protein product	NA	NA	NA	NA	NA	---NA---	NA	NA	NA			NA	-	-	-	Uncharacterised	Positive_Naive
BANY.1.2.g19811	XP_039757374.1uncharacterized protein LOC120631762	XP_039757374.1uncharacterized protein LOC120631762	NA	NA	NA	NA	NA	---NA---	protein-coding	XM_052886238.1	XP_052742198.1			NC_069098.1	CG41378	oxidoreductase activity, acting on a sulfur group of donors, disulfide as acceptor		Uncharacterised	Positive_Naive, Negative_Naive
BANY.1.2.g21395	CAH2217157.1jg10321, partial	CAH2217157.1jg10321, partial	NA	NA	NA	NA	NA	---NA---	NA	NA	NA	F:GO:0003676; F:GO:0003964; P:GO:0006278; F:GO:0008270	F:nucleic acid binding; F:RNA-directed DNA polymerase activity; P:RNA-dependent DNA biosynthetic process; F:zinc ion binding	NA	-	-	-	Uncharacterised	Positive_Naive
BANY.1.2.g21991	CAH2094239.1unnamed protein product	CAH2094239.1unnamed protein product	NA	NA	NA	NA	NA	---NA---	protein-coding	XM_052882141.1_XM_052890971.1	XP_052738101.1_XP_052746931.1	F:GO:0004553; P:GO:0005975	F:hydrolase activity, hydrolyzing O-glycosyl compounds; P:carbohydrate metabolic process	NC_069088.1_NW_026441260.1	-	-	-	Uncharacterised	Positive_Naive
BANY.1.2.g23603	XP_052746219.1uncharacterized protein LOC112056126 isoform X1	XP_052746219.1uncharacterized protein LOC112056126 isoform X1	NA	NA	NA	NA	NA	---NA---	protein-coding	XM_052890259.1	XP_052746219.1			NC_069109.1	-	-	-	Uncharacterised	Positive_Naive
BANY.1.2.g24016	XP_023952604.2uncharacterized protein LOC112056406	XP_023952604.2uncharacterized protein LOC112056406	NA	NA	NA	NA	NA	---NA---	protein-coding	XM_024096836.2	XP_023952604.2			NC_069087.1	-	-	-	Uncharacterised	Positive_Naive
BANY.1.2.g24787	CAH2267381.1jg27564	CAH2267381.1jg27564	NA	NA	NA	NA	NA	---NA---	NA	NA	NA	F:GO:0003964; F:GO:0004519; F:GO:0004866; P:GO:0006278; P:GO:0010951; F:GO:0016301; P:GO:0016310; P:GO:0090305	F:RNA-directed DNA polymerase activity; F:endonuclease activity; F:endopeptidase inhibitor activity; P:RNA-dependent DNA biosynthetic process; P:negative regulation of endopeptidase activity; F:kinase activity; P:phosphorylation; P:nucleic acid phosphodiester bond hydrolysis	NA	-	-	-	Uncharacterised	Positive_Naive, Negative_Positive
BANY.1.2.g24903	XP_052737833.1putative uncharacterized transposon-derived protein F52C9.6 isoform X1	XP_052737833.1putative uncharacterized transposon-derived protein F52C9.6 isoform X1	NA	NA	NA	NA	NA	---NA---	NA	NA	NA	P:GO:0009987	P:cellular process	NA	-	-	-	Uncharacterised	Positive_Naive, Negative_Naive
BANY.1.2.g24915	XP_034833078.1uncharacterized protein LOC117989776	XP_034833078.1uncharacterized protein LOC117989776	NA	NA	NA	NA	NA	---NA---	NA	NA	NA			NA	-	-	-	Uncharacterised	Positive_Naive
BANY.1.2.g25924	---NA---	---NA---	NA	NA	NA	NA	NA	---NA---	NA	NA	NA			NA	-	-	-	Uncharacterised	Positive_Naive
BANY.1.2.g26038	XP_045780832.1uncharacterized protein LOC123877940	CAH2227884.1jg24631, partial	NA	NA	NA	NA	NA	---NA---	NA	NA	NA	F:GO:0003676; F:GO:0005179; C:GO:0005576; P:GO:0007165; F:GO:0008270	F:nucleic acid binding; F:hormone activity; C:extracellular region; P:signal transduction; F:zinc ion binding	NA	-	-	-	Uncharacterised	Positive_Naive
BANY.1.2.g00202	XP_023954148.2uncharacterized protein LOC112057826	XP_023954148.2uncharacterized protein LOC112057826	NA	NA	---NA---	NA	NA	---NA---	protein-coding	XM_024098380.2	XP_023954148.2	C:GO:0016021; C:GO:0031514	C:integral component of membrane; C:motile cilium	NC_069110.1	-	-	-	Uncharacterised	Negative_Naive
BANY.1.2.g00608	XP_052737833.1putative uncharacterized transposon-derived protein F52C9.6 isoform X1	XP_052737833.1putative uncharacterized transposon-derived protein F52C9.6 isoform X1	NA	NA	---NA---	NA	NA	---NA---	NA	NA	NA	F:GO:0003964; F:GO:0004519; P:GO:0006278; P:GO:0090305	F:RNA-directed DNA polymerase activity; F:endonuclease activity; P:RNA-dependent DNA biosynthetic process; P:nucleic acid phosphodiester bond hydrolysis	NA	-	-	-	Uncharacterised	Negative_Naive
BANY.1.2.g01093	CAH2257136.1jg11966	CAH2257136.1jg11966	NA	NA	---NA---	NA	NA	---NA---	NA	NA	NA	F:GO:0003964; P:GO:0006278	F:RNA-directed DNA polymerase activity; P:RNA-dependent DNA biosynthetic process	NA	-	-	-	Uncharacterised	Negative_Naive
BANY.1.2.g01359	CAH2267922.1jg8384	CAH2267922.1jg8384	NA	NA	---NA---	NA	NA	---NA---	NA	NA	NA			NA	-	-	-	Uncharacterised	Negative_Naive
BANY.1.2.g02180	XP_026821269.1uncharacterized protein LOC113559726	XP_026821269.1uncharacterized protein LOC113559726	NA	NA	---NA---	NA	NA	---NA---	NA	NA	NA			NA	-	-	-	Uncharacterised	Negative_Naive
BANY.1.2.g03654	CAH2267394.1jg27577	CAH2267394.1jg27577	NA	NA	---NA---	NA	NA	---NA---	NA	NA	NA	F:GO:0003924; F:GO:0003964; F:GO:0004519; F:GO:0005525; P:GO:0006278; P:GO:0090305	F:GTPase activity; F:RNA-directed DNA polymerase activity; F:endonuclease activity; F:GTP binding; P:RNA-dependent DNA biosynthetic process; P:nucleic acid phosphodiester bond hydrolysis	NA	-	-	-	Uncharacterised	Negative_Naive
BANY.1.2.g05520	CAH2099151.1unnamed protein product	CAH2099151.1unnamed protein product	NA	NA	---NA---	NA	NA	---NA---	NA	NA	NA	F:GO:0003676	F:nucleic acid binding	NA	-	-	-	Uncharacterised	Negative_Naive
BANY.1.2.g05608	---NA---	---NA---	NA	NA	---NA---	NA	NA	---NA---	NA	NA	NA			NA	-	-	-	Uncharacterised	Negative_Naive
BANY.1.2.g06410	---NA---	---NA---	NA	NA	---NA---	NA	NA	---NA---	NA	NA	NA			NA	-	-	-	Uncharacterised	Negative_Naive
BANY.1.2.g06489	XP_052737833.1putative uncharacterized transposon-derived protein F52C9.6 isoform X1	XP_052737833.1putative uncharacterized transposon-derived protein F52C9.6 isoform X1	NA	NA	---NA---	NA	NA	---NA---	NA	NA	NA	F:GO:0003964; F:GO:0004519; P:GO:0006278; P:GO:0090305	F:RNA-directed DNA polymerase activity; F:endonuclease activity; P:RNA-dependent DNA biosynthetic process; P:nucleic acid phosphodiester bond hydrolysis	NA	-	-	-	Uncharacterised	Negative_Naive
BANY.1.2.g08110	XP_052738752.1uncharacterized protein LOC128198296	XP_052738752.1uncharacterized protein LOC128198296	NA	NA	---NA---	NA	NA	---NA---	NA	NA	NA			NA	-	-	-	Uncharacterised	Negative_Naive, Negative_Positive
BANY.1.2.g10335	XP_052743678.1protein FAM91A1 isoform X2	XP_052743678.1protein FAM91A1 isoform X2	NA	NA	NP_648453.1uncharacterized protein Dmel_CG7600	NP_648453.1	Dmel_CG7600	NP_648453.1uncharacterized protein Dmel_CG7600	protein-coding	XM_052887717.1	XP_052743677.1			NC_069102.1	CG7600	-	-	Uncharacterised	Negative_Naive
BANY.1.2.g10640	KAJ0183650.1hypothetical protein K1T71_000073	KAJ0183650.1hypothetical protein K1T71_000073	NA	NA	---NA---	NA	NA	---NA---	NA	NA	NA			NA	-	-	-	Uncharacterised	Negative_Naive
BANY.1.2.g10898	XP_023940479.1uncharacterized protein LOC112047569	XP_023940479.1uncharacterized protein LOC112047569	NA	NA	---NA---	NA	NA	---NA---	protein-coding	XM_024084711.2	XP_023940479.1	C:GO:0016021	C:integral component of membrane	NC_069098.1	-	-	-	Uncharacterised	Negative_Naive
BANY.1.2.g11407	CAH2232466.1 jg19399	CAH2232466.1 jg19399	NA	NA	---NA---	NA	NA	---NA---	NA	NA	NA	F:GO:0003964; F:GO:0004519; P:GO:0006278; P:GO:0090305	F:RNA-directed DNA polymerase activity; F:endonuclease activity; P:RNA-dependent DNA biosynthetic process; P:nucleic acid phosphodiester bond hydrolysis	NA	-	-	-	Uncharacterised	Negative_Naive, Negative_Positive
BANY.1.2.g11648	CAH2236969.1jg9462	CAH2236969.1jg9462	NA	NA	---NA---	NA	NA	---NA---	NA	NA	NA	F:GO:0003964; P:GO:0006278	F:RNA-directed DNA polymerase activity; P:RNA-dependent DNA biosynthetic process	NA	-	-	-	Uncharacterised	Negative_Naive
BANY.1.2.g11827	CAH2216064.1jg619, partial	CAH2216064.1jg619, partial	NA	NA	---NA---	NA	NA	---NA---	NA	NA	NA	F:GO:0003964; P:GO:0006278	F:RNA-directed DNA polymerase activity; P:RNA-dependent DNA biosynthetic process	NA	-	-	-	Uncharacterised	Negative_Naive
BANY.1.2.g12087	CAH2266782.1 jg14950	CAH2266782.1 jg14950	NA	NA	---NA---	NA	NA	---NA---	protein-coding	XM_024085853.2_XM_024085872.2	XP_023941621.2_XP_023941640.2			NC_069083.1	-	-	-	Uncharacterised	Negative_Naive
BANY.1.2.g12687	---NA---	---NA---	NA	NA	---NA---	NA	NA	---NA---	NA	NA	NA			NA	-	-	-	Uncharacterised	Negative_Naive, Negative_Positive
BANY.1.2.g13193	---NA---	---NA---	NA	NA	---NA---	NA	NA	---NA---	NA	NA	NA			NA	-	-	-	Uncharacterised	Negative_Naive
BANY.1.2.g13790	XP_023943328.2uncharacterized protein LOC112049605 isoform X1	XP_023943328.2uncharacterized protein LOC112049605 isoform X1	NA	NA	---NA---	NA	NA	---NA---	protein-coding	XM_024087560.2_XM_024087538.2	XP_023943328.2_XP_023943306.2			NC_069107.1	-	-	-	Uncharacterised	Negative_Naive
BANY.1.2.g15724	XP_052743268.1uncharacterized protein LOC112050919	XP_052743268.1uncharacterized protein LOC112050919	NA	NA	NP_001246104.1uncharacterized protein Dmel_CG15130, isoform C	NA	NA	NP_001246104.1uncharacterized protein Dmel_CG15130, isoform C	protein-coding	XM_052887308.1	XP_052743268.1	F:GO:0003964; F:GO:0004519; P:GO:0006278; P:GO:0090305	F:RNA-directed DNA polymerase activity; F:endonuclease activity; P:RNA-dependent DNA biosynthetic process; P:nucleic acid phosphodiester bond hydrolysis	NC_069101.1	-	-	-	Uncharacterised	Negative_Naive
BANY.1.2.g15865	XP_052746004.1uncharacterized protein LOC112057226	XP_052746004.1uncharacterized protein LOC112057226	NA	NA	---NA---	NA	NA	---NA---	protein-coding	XM_052890044.1	XP_052746004.1			NC_069109.1	-	-	-	Uncharacterised	Negative_Naive
BANY.1.2.g16417	---NA---	---NA---	NA	NA	---NA---	NA	NA	---NA---	NA	NA	NA	F:GO:0003677; C:GO:0005634; C:GO:0016020; C:GO:0016021; F:GO:0030246	F:DNA binding; C:nucleus; C:membrane; C:integral component of membrane; F:carbohydrate binding	NA	-	-	-	Uncharacterised	Negative_Naive
BANY.1.2.g16750	CAH2230437.1jg1941	CAH2255368.1jg15418	NA	NA	---NA---	NA	NA	---NA---	NA	NA	NA			NA	-	-	-	Uncharacterised	Negative_Naive
BANY.1.2.g17187	KAJ0183650.1hypothetical protein K1T71_000073	KAJ0183650.1hypothetical protein K1T71_000073	NA	NA	---NA---	NA	NA	---NA---	NA	NA	NA			NA	-	-	-	Uncharacterised	Negative_Naive
BANY.1.2.g17500	XP_023946843.2uncharacterized protein LOC112052130	XP_023946843.2uncharacterized protein LOC112052130	NA	NA	---NA---	NA	NA	---NA---	NA	NA	NA	C:GO:0016021	C:integral component of membrane	NA	-	-	-	Uncharacterised	Negative_Naive
BANY.1.2.g17842	XP_039748592.1uncharacterized protein LOC120625591	XP_039748592.1uncharacterized protein LOC120625591	NA	NA	---NA---	NA	NA	---NA---	NA	NA	NA	F:GO:0004867; P:GO:0010951	F:serine-type endopeptidase inhibitor activity; P:negative regulation of endopeptidase activity	NA	-	-	-	Uncharacterised	Negative_Naive
BANY.1.2.g18143	---NA---	---NA---	NA	NA	---NA---	NA	NA	---NA---	NA	NA	NA			NA	-	-	-	Uncharacterised	Negative_Naive
BANY.1.2.g18583	CAF4756193.1unnamed protein product	CAF4756193.1unnamed protein product	NA	NA	---NA---	NA	NA	---NA---	NA	NA	NA			NA	-	-	-	Uncharacterised	Negative_Naive
BANY.1.2.g19312	XP_045764376.1uncharacterized protein LOC123866740	XP_045764376.1uncharacterized protein LOC123866740	NA	NA	---NA---	NA	NA	---NA---	NA	NA	NA	C:GO:0016021	C:integral component of membrane	NA	-	-	-	Uncharacterised	Negative_Naive
BANY.1.2.g20460	CAH2268478.1jg16907	CAH2268478.1jg16907	NA	NA	---NA---	NA	NA	---NA---	NA	NA	NA	F:GO:0003964; F:GO:0004519; P:GO:0006278; P:GO:0090305	F:RNA-directed DNA polymerase activity; F:endonuclease activity; P:RNA-dependent DNA biosynthetic process; P:nucleic acid phosphodiester bond hydrolysis	NA	-	-	-	Uncharacterised	Negative_Naive
BANY.1.2.g20859	XP_052737827.1uncharacterized protein K02A2.6-like	XP_052737827.1uncharacterized protein K02A2.6-like	NA	NA	---NA---	NA	NA	---NA---	protein-coding	XM_052886175.1_XM_052888534.1_XM_024094852.2	XP_052742135.1_XP_052744494.1_XP_023950620.1	F:GO:0003676; F:GO:0008270	F:nucleic acid binding; F:zinc ion binding	NC_069098.1_NC_069105.1_NC_069106.1	-	-	-	Uncharacterised	Negative_Naive, Negative_Positive
BANY.1.2.g22614	XP_023951455.2uncharacterized protein LOC112055529	XP_023951455.2uncharacterized protein LOC112055529	NA	NA	---NA---	NA	NA	---NA---	protein-coding	XM_024095687.2	XP_023951455.2			NC_069098.1	-	-	-	Uncharacterised	Negative_Naive
BANY.1.2.g24043	XP_052737827.1uncharacterized protein K02A2.6-like	XP_052737827.1uncharacterized protein K02A2.6-like	NA	NA	---NA---	NA	NA	---NA---	protein-coding	XM_052881867.1_XM_052888551.1	XP_052737827.1_XP_052744511.1	F:GO:0003676; P:GO:0015074	F:nucleic acid binding; P:DNA integration	NC_069087.1_NC_069105.1	-	-	-	Uncharacterised	Negative_Naive, Negative_Positive
BANY.1.2.g24349	XP_052738538.1uncharacterized protein LOC128198259	XP_052738538.1uncharacterized protein LOC128198259	NA	NA	---NA---	NA	NA	---NA---	NA	NA	NA	F:GO:0003964; F:GO:0004519; P:GO:0006278; P:GO:0090305	F:RNA-directed DNA polymerase activity; F:endonuclease activity; P:RNA-dependent DNA biosynthetic process; P:nucleic acid phosphodiester bond hydrolysis	NA	-	-	-	Uncharacterised	Negative_Naive
BANY.1.2.g24660	XP_023953074.2uncharacterized protein LOC112056822	XP_023953074.2uncharacterized protein LOC112056822	NA	NA	---NA---	NA	NA	---NA---	protein-coding	XM_024097306.2	XP_023953074.2	F:GO:0004252; P:GO:0006508	F:serine-type endopeptidase activity; P:proteolysis	NC_069097.1	-	-	-	Uncharacterised	Negative_Naive
BANY.1.2.g25094	CAH2238759.1jg11640	CAH2238759.1jg11640	NA	NA	---NA---	NA	NA	---NA---	NA	NA	NA	F:GO:0003964; F:GO:0004519; P:GO:0006278; P:GO:0090305	F:RNA-directed DNA polymerase activity; F:endonuclease activity; P:RNA-dependent DNA biosynthetic process; P:nucleic acid phosphodiester bond hydrolysis	NA	-	-	-	Uncharacterised	Negative_Naive, Negative_Positive
BANY.1.2.g25146	XP_052742649.1uncharacterized protein LOC128198925	XP_052742649.1uncharacterized protein LOC128198925	NA	NA	---NA---	NA	NA	---NA---	NA	NA	NA	C:GO:0016020	C:membrane	NA	-	-	-	Uncharacterised	Negative_Naive
BANY.1.2.g25560	CAH2230500.1jg18603	CAH2230500.1jg18603	NA	NA	---NA---	NA	NA	---NA---	NA	NA	NA	F:GO:0003964; P:GO:0006278; C:GO:0016020	F:RNA-directed DNA polymerase activity; P:RNA-dependent DNA biosynthetic process; C:membrane	NA	-	-	-	Uncharacterised	Negative_Naive
BANY.1.2.g26272	CAH2216064.1jg619, partial	CAH2216064.1jg619, partial	NA	NA	---NA---	NA	NA	---NA---	NA	NA	NA	F:GO:0003964; F:GO:0004519; P:GO:0006278; C:GO:0016020; C:GO:0016021; P:GO:0090305	F:RNA-directed DNA polymerase activity; F:endonuclease activity; P:RNA-dependent DNA biosynthetic process; C:membrane; C:integral component of membrane; P:nucleic acid phosphodiester bond hydrolysis	NA	-	-	-	Uncharacterised	Negative_Naive
BANY.1.2.g01058	XP_052746703.1uncharacterized protein LOC112047986	XP_052746703.1uncharacterized protein LOC112047986	NA	NA	---NA---	NA	NA	---NA---	protein-coding	XM_052890743.1	XP_052746703.1			NC_069110.1	-	-	-	Uncharacterised	Negative_Positive
BANY.1.2.g01762	CAG9585403.1unnamed protein product	CAH2073829.1unnamed protein product, partial	NA	NA	---NA---	NA	NA	---NA---	NA	NA	NA			NA	-	-	-	Uncharacterised	Negative_Positive
BANY.1.2.g02209	CAH2233594.1jg16182	CAH2233594.1jg16182	NA	NA	---NA---	NA	NA	---NA---	NA	NA	NA	F:GO:0003964; P:GO:0006278	F:RNA-directed DNA polymerase activity; P:RNA-dependent DNA biosynthetic process	NA	-	-	-	Uncharacterised	Negative_Positive
BANY.1.2.g02354	XP_023953615.1uncharacterized protein LOC112057355 isoform X1	XP_023953615.1uncharacterized protein LOC112057355 isoform X1	NA	NA	---NA---	NA	NA	---NA---	protein-coding	XM_024097847.2	XP_023953615.1			NC_069103.1	-	-	-	Uncharacterised	Negative_Positive
BANY.1.2.g04330	CAH2237416.1jg11271	CAH2237416.1jg11271	NA	NA	---NA---	NA	NA	---NA---	NA	NA	NA	F:GO:0003964; F:GO:0004519; P:GO:0006278; P:GO:0090305	F:RNA-directed DNA polymerase activity; F:endonuclease activity; P:RNA-dependent DNA biosynthetic process; P:nucleic acid phosphodiester bond hydrolysis	NA	-	-	-	Uncharacterised	Negative_Positive
BANY.1.2.g04845	XP_052737833.1putative uncharacterized transposon-derived protein F52C9.6 isoform X1	XP_052737833.1putative uncharacterized transposon-derived protein F52C9.6 isoform X1	NA	NA	---NA---	NA	NA	---NA---	NA	NA	NA	F:GO:0003964; F:GO:0004519; P:GO:0006278; P:GO:0090305	F:RNA-directed DNA polymerase activity; F:endonuclease activity; P:RNA-dependent DNA biosynthetic process; P:nucleic acid phosphodiester bond hydrolysis	NA	-	-	-	Uncharacterised	Negative_Positive
BANY.1.2.g05268	XP_052737829.1uncharacterized protein LOC112043760	XP_052737829.1uncharacterized protein LOC112043760	NA	NA	---NA---	NA	NA	---NA---	protein-coding	XM_052881869.1	XP_052737829.1	F:GO:0003964; P:GO:0006278	F:RNA-directed DNA polymerase activity; P:RNA-dependent DNA biosynthetic process	NC_069087.1	-	-	-	Uncharacterised	Negative_Positive
BANY.1.2.g06484	XP_023936218.2uncharacterized protein LOC112044578	XP_023936218.2uncharacterized protein LOC112044578	NA	NA	NP_001246966.1neuroligin 1, isoform E	NA	NA	NP_001246966.1neuroligin 1, isoform E	protein-coding	XM_024080450.2	XP_023936218.2	C:GO:0016020	C:membrane	NC_069086.1	-	-	-	Uncharacterised	Negative_Positive
BANY.1.2.g06989	KAI8426263.1hypothetical protein MSG28_005156	KAI8426263.1hypothetical protein MSG28_005156	NA	NA	NP_001286939.1Gdap1, isoform C	NA	NA	NP_001286939.1Gdap1, isoform C	protein-coding	XM_052885877.1_XM_024081004.2	XP_052741837.1_XP_023936772.1	C:GO:0005789; P:GO:0019915	C:endoplasmic reticulum membrane; P:lipid storage	NC_069097.1	-	-	-	Uncharacterised	Negative_Positive
BANY.1.2.g07005	---NA---	---NA---	NA	NA	---NA---	NA	NA	---NA---	NA	NA	NA			NA	-	-	-	Uncharacterised	Negative_Positive
BANY.1.2.g07462	XP_052737833.1putative uncharacterized transposon-derived protein F52C9.6 isoform X1	XP_052737833.1putative uncharacterized transposon-derived protein F52C9.6 isoform X1	NA	NA	---NA---	NA	NA	---NA---	NA	NA	NA	F:GO:0003964; F:GO:0004519; P:GO:0006278; P:GO:0090305	F:RNA-directed DNA polymerase activity; F:endonuclease activity; P:RNA-dependent DNA biosynthetic process; P:nucleic acid phosphodiester bond hydrolysis	NA	-	-	-	Uncharacterised	Negative_Positive
BANY.1.2.g08474	XP_023938152.2uncharacterized protein LOC112045962	XP_023938152.2uncharacterized protein LOC112045962	NA	NA	---NA---	NA	NA	---NA---	protein-coding	XM_024082384.2	XP_023938152.2	F:GO:0003676	F:nucleic acid binding	NC_069100.1	-	-	-	Uncharacterised	Negative_Positive
BANY.1.2.g08863	---NA---	---NA---	NA	NA	---NA---	NA	NA	---NA---	NA	NA	NA	F:GO:0003677; P:GO:0006355; F:GO:0016301; P:GO:0016310; F:GO:0046872	F:DNA binding; P:regulation of transcription, DNA-templated; F:kinase activity; P:phosphorylation; F:metal ion binding	NA	-	-	-	Uncharacterised	Negative_Positive
BANY.1.2.g09636	XP_052747127.1uncharacterized protein LOC128199871	XP_052747127.1uncharacterized protein LOC128199871	NA	NA	---NA---	NA	NA	---NA---	NA	NA	NA			NA	-	-	-	Uncharacterised	Negative_Positive
BANY.1.2.g09751	XP_052737833.1putative uncharacterized transposon-derived protein F52C9.6 isoform X1	XP_052737833.1putative uncharacterized transposon-derived protein F52C9.6 isoform X1	NA	NA	---NA---	NA	NA	---NA---	NA	NA	NA	F:GO:0003964; F:GO:0004519; P:GO:0006278; P:GO:0007155; P:GO:0007229; C:GO:0016021; P:GO:0090305	F:RNA-directed DNA polymerase activity; F:endonuclease activity; P:RNA-dependent DNA biosynthetic process; P:cell adhesion; P:integrin-mediated signaling pathway; C:integral component of membrane; P:nucleic acid phosphodiester bond hydrolysis	NA	-	-	-	Uncharacterised	Negative_Positive
BANY.1.2.g09985	CAH2232466.1 jg19399	CAH2232466.1 jg19399	NA	NA	---NA---	NA	NA	---NA---	NA	NA	NA	F:GO:0003964; F:GO:0004519; P:GO:0006278; P:GO:0090305	F:RNA-directed DNA polymerase activity; F:endonuclease activity; P:RNA-dependent DNA biosynthetic process; P:nucleic acid phosphodiester bond hydrolysis	NA	-	-	-	Uncharacterised	Negative_Positive
BANY.1.2.g12237	XP_023941783.2uncharacterized protein LOC112048481	XP_023941783.2uncharacterized protein LOC112048481	NA	NA	---NA---	NA	NA	---NA---	protein-coding	XM_024086015.2	XP_023941783.2			NC_069105.1	-	-	-	Uncharacterised	Negative_Positive
BANY.1.2.g12300	---NA---	---NA---	NA	NA	---NA---	NA	NA	---NA---	NA	NA	NA	F:GO:0003964; F:GO:0004519; P:GO:0006278; P:GO:0090305	F:RNA-directed DNA polymerase activity; F:endonuclease activity; P:RNA-dependent DNA biosynthetic process; P:nucleic acid phosphodiester bond hydrolysis	NA	-	-	-	Uncharacterised	Negative_Positive
BANY.1.2.g12477	XP_052737833.1putative uncharacterized transposon-derived protein F52C9.6 isoform X1	XP_052737833.1putative uncharacterized transposon-derived protein F52C9.6 isoform X1	NA	NA	---NA---	NA	NA	---NA---	NA	NA	NA	F:GO:0003964; F:GO:0004519; P:GO:0006278; P:GO:0090305	F:RNA-directed DNA polymerase activity; F:endonuclease activity; P:RNA-dependent DNA biosynthetic process; P:nucleic acid phosphodiester bond hydrolysis	NA	-	-	-	Uncharacterised	Negative_Positive
BANY.1.2.g12683	---NA---	---NA---	NA	NA	---NA---	NA	NA	---NA---	NA	NA	NA			NA	-	-	-	Uncharacterised	Negative_Positive
BANY.1.2.g14247	---NA---	---NA---	NA	NA	---NA---	NA	NA	---NA---	NA	NA	NA			NA	-	-	-	Uncharacterised	Negative_Positive
BANY.1.2.g14715	CAH2266984.1 jg6684	CAH2266984.1 jg6684	NA	NA	---NA---	NA	NA	---NA---	NA	NA	NA	F:GO:0003924; F:GO:0003964; F:GO:0004519; F:GO:0005525; P:GO:0006278; P:GO:0090305	F:GTPase activity; F:RNA-directed DNA polymerase activity; F:endonuclease activity; F:GTP binding; P:RNA-dependent DNA biosynthetic process; P:nucleic acid phosphodiester bond hydrolysis	NA	-	-	-	Uncharacterised	Negative_Positive
BANY.1.2.g15202	XP_052737833.1putative uncharacterized transposon-derived protein F52C9.6 isoform X1	XP_052737833.1putative uncharacterized transposon-derived protein F52C9.6 isoform X1	NA	NA	---NA---	NA	NA	---NA---	NA	NA	NA	F:GO:0003964; F:GO:0004519; P:GO:0006278; P:GO:0090305	F:RNA-directed DNA polymerase activity; F:endonuclease activity; P:RNA-dependent DNA biosynthetic process; P:nucleic acid phosphodiester bond hydrolysis	NA	-	-	-	Uncharacterised	Negative_Positive
BANY.1.2.g16103	---NA---	---NA---	NA	NA	---NA---	NA	NA	---NA---	NA	NA	NA			NA	-	-	-	Uncharacterised	Negative_Positive
BANY.1.2.g16366	XP_052737833.1putative uncharacterized transposon-derived protein F52C9.6 isoform X1	XP_052737833.1putative uncharacterized transposon-derived protein F52C9.6 isoform X1	NA	NA	---NA---	NA	NA	---NA---	NA	NA	NA	F:GO:0003964; F:GO:0004519; P:GO:0006278; P:GO:0090305	F:RNA-directed DNA polymerase activity; F:endonuclease activity; P:RNA-dependent DNA biosynthetic process; P:nucleic acid phosphodiester bond hydrolysis	NA	-	-	-	Uncharacterised	Negative_Positive
BANY.1.2.g17874	---NA---	---NA---	NA	NA	---NA---	NA	NA	---NA---	NA	NA	NA			NA	-	-	-	Uncharacterised	Negative_Positive
BANY.1.2.g17996	CAH2269242.1jg19199	CAG4940806.1unnamed protein product	NA	NA	---NA---	NA	NA	---NA---	NA	NA	NA			NA	-	-	-	Uncharacterised	Negative_Positive
BANY.1.2.g19421	CAH2234998.1jg18997	CAH2234998.1jg18997	NA	NA	---NA---	NA	NA	---NA---	NA	NA	NA			NA	-	-	-	Uncharacterised	Negative_Positive
BANY.1.2.g20010	XP_045778185.1uncharacterized protein LOC123876091	XP_045778185.1uncharacterized protein LOC123876091	NA	NA	---NA---	NA	NA	---NA---	NA	NA	NA	F:GO:0003964; F:GO:0004519; P:GO:0006278; P:GO:0090305	F:RNA-directed DNA polymerase activity; F:endonuclease activity; P:RNA-dependent DNA biosynthetic process; P:nucleic acid phosphodiester bond hydrolysis	NA	-	-	-	Uncharacterised	Negative_Positive
BANY.1.2.g20375	XP_052746969.1uncharacterized protein LOC112055315	XP_052746969.1uncharacterized protein LOC112055315	NA	NA	---NA---	NA	NA	---NA---	protein-coding	XM_052891009.1	XP_052746969.1			NW_026441281.1	-	-	-	Uncharacterised	Negative_Positive
BANY.1.2.g20650	PZC74275.1hypothetical protein B5X24_HaOG208129	PZC74275.1hypothetical protein B5X24_HaOG208129	NA	NA	---NA---	NA	NA	---NA---	NA	NA	NA	F:GO:0046872; C:GO:0071564	F:metal ion binding; C:npBAF complex	NA	-	-	-	Uncharacterised	Negative_Positive
BANY.1.2.g21027	XP_052737833.1putative uncharacterized transposon-derived protein F52C9.6 isoform X1	XP_052737833.1putative uncharacterized transposon-derived protein F52C9.6 isoform X1	NA	NA	---NA---	NA	NA	---NA---	NA	NA	NA	F:GO:0003964; F:GO:0004519; P:GO:0006278; P:GO:0090305	F:RNA-directed DNA polymerase activity; F:endonuclease activity; P:RNA-dependent DNA biosynthetic process; P:nucleic acid phosphodiester bond hydrolysis	NA	-	-	-	Uncharacterised	Negative_Positive
BANY.1.2.g21796	XP_045773749.1uncharacterized PE-PGRS family protein PE_PGRS54-like	XP_045773749.1uncharacterized PE-PGRS family protein PE_PGRS54-like	NA	NA	---NA---	NA	NA	---NA---	protein-coding	XM_024094956.2	XP_023950724.1			NC_069098.1	-	-	not specific enough	Uncharacterised	Negative_Positive
BANY.1.2.g22803	XP_052743543.1uncharacterized protein LOC112055645	XP_052743543.1uncharacterized protein LOC112055645	NA	NA	---NA---	NA	NA	---NA---	protein-coding	XM_052887583.1	XP_052743543.1	F:GO:0003964; P:GO:0006278	F:RNA-directed DNA polymerase activity; P:RNA-dependent DNA biosynthetic process	NC_069101.1	-	-	-	Uncharacterised	Negative_Positive
BANY.1.2.g23247	CAH0694606.1unnamed protein product	CAH0694606.1unnamed protein product	NA	NA	---NA---	NA	NA	---NA---	protein-coding	XM_052885482.1	XP_052741442.1			NC_069096.1	-	-	-	Uncharacterised	Negative_Positive
BANY.1.2.g25769	XP_052747089.1uncharacterized protein LOC112056756	XP_052747089.1uncharacterized protein LOC112056756	NA	NA	---NA---	NA	NA	---NA---	NA	NA	NA	C:GO:0016021	C:integral component of membrane	NA	-	-	-	Uncharacterised	Negative_Positive
BANY.1.2.g26287	XP_045454525.1uncharacterized protein LOC123663928	XP_045454525.1uncharacterized protein LOC123663928	NA	NA	---NA---	NA	NA	---NA---	NA	NA	NA	C:GO:0016021; F:GO:0022857; P:GO:0055085	C:integral component of membrane; F:transmembrane transporter activity; P:transmembrane transport	NA	-	-	-	Uncharacterised	Negative_Positive
BANY.1.2.g10375	XP_023939979.2zinc finger protein 37	XP_023939979.2zinc finger protein 37	uncharacterized protein		NP_610639.1uncharacterized protein Dmel_CG12391	NP_610639.1	Dmel_CG12391	NP_610639.1uncharacterized protein Dmel_CG12391	protein-coding	XM_024084211.2	XP_023939979.2	F:GO:0003676	F:nucleic acid binding	NC_069103.1	CG12391	DNA binding, transcription cis-regulatory region binding	-	Vision	Positive_Naive, Negative_Positive
BANY.1.2.g21195	XP_023950176.2protein kibra isoform X1	XP_023950176.2protein kibra isoform X1	NA	NA	NA	NA	NA	---NA---	NA	NA	NA			NA	kibra	protein binding; compound eye morphogenesis; negative regulation of glial cell proliferation; positive regulation of apoptotic process; positive regulation of hippo signaling; R8 cell development; regulation of DNA-templated transcription; part_of Kibra-Ex-Mer complex	Regulator of the Hippo/SWH (Sav/Wts/Hpo) signaling pathway, a signaling pathway that plays a pivotal role in organ size control and tumor suppression by restricting proliferation and promoting apoptosis; in humans, might be involved in learning and memory	Vision	Positive_Naive
BANY.1.2.g22154	XP_023951034.2homeobox protein MSH-A	XP_023951034.2homeobox protein MSH-A	NA	NA	NA	NA	NA	NP_001286635.1lateral muscles scarcer, isoform B	protein-coding	XM_024095266.2	XP_023951034.2	C:GO:0005634; P:GO:0006355; F:GO:0043565	C:nucleus; P:regulation of transcription, DNA-templated; F:sequence-specific DNA binding	NC_069100.1	lms	RNA polymerase II transcription regulatory region sequence-specific DNA binding; brain development, flight, central nervous system development, neuron differentiation	encodes a homeodomain transcription factor that is an identity factor for lateral transverse muscles	Vision	Positive_Naive, Negative_Naive
BANY.1.2.g24392	XP_023952864.2tryptophan 2,3-dioxygenase	XP_023952864.2tryptophan 2,3-dioxygenase	vermilion	v	NP_511113.1vermilion	NP_511113.1	Dmel_CG2155	NP_511113.1vermilion	protein-coding	XM_024097096.2	XP_023952864.2	F:GO:0004833; P:GO:0006727; P:GO:0019441; F:GO:0020037; F:GO:0046872; P:GO:0055114	F:tryptophan 2,3-dioxygenase activity; P:ommochrome biosynthetic process; P:tryptophan catabolic process to kynurenine; F:heme binding; F:metal ion binding; P:oxidation-reduction process	NC_069105.1	v	heme binding; tryptophan 2,3-dioxygenase activity; ommochrome biosynthetic process; kynurenine metabolic process; compound eye pigmentation	Heme-dependent dioxygenase that catalyzes the oxidative cleavage of the L-tryptophan (L-Trp) pyrrole ring and converts L-tryptophan to N-formyl-L-kynurenine. In the adult the same reaction is the first step in the ommochrome biosynthetic pathway	Vision	Positive_Naive
BANY.1.2.g00848	XP_052737892.1histone lysine acetyltransferase CREBBP isoform X1	XP_052737892.1histone lysine acetyltransferase CREBBP isoform X1	NA	NA	NP_001188575.1nejire, isoform C	NA	NA	NP_001188575.1nejire, isoform C	protein-coding	XM_052881932.1	XP_052737892.1	C:GO:0000123; F:GO:0003713; F:GO:0004402; P:GO:0006355; F:GO:0008270; P:GO:0016573; P:GO:1903508	C:histone acetyltransferase complex; F:transcription coactivator activity; F:histone acetyltransferase activity; P:regulation of transcription, DNA-templated; F:zinc ion binding; P:histone acetylation; P:positive regulation of nucleic acid-templated transcription	NC_069088.1	nej	histone acetyltransferase activity; histone H3K18 acetyltransferase activity; histone methyltransferase binding; transcription coactivator activity; chromatin DNA binding; cAMP response element binding protein binding; zinc ion binding; circadian regulation of gene expression; compound eye development/ morphogenesis; locomotor rhythm; glial cell migration; neurotransmitter secretion; positive reg…	interesting - CREB binding protein, so it's regulation of gene transcription, but it's also associated with many behavioural/ neuronal effects; no exact match	Vision	Negative_Naive
BANY.1.2.g01316	XP_050349115.1protein tramtrack, beta isoform isoform X11	XP_050349115.1protein tramtrack, beta isoform isoform X11	NA	NA	---NA---	NA	NA	---NA---	NA	NA	NA	C:GO:0016020; C:GO:0016021	C:membrane; C:integral component of membrane	NA	ttk	chromatin binding; DNA binding; RNA polymerase II cis-regulatory region sequence-specific DNA binding; branching involved in open tracheal system development; compound eye cone cell differentiation; compound eye corneal lens morphogenesis; dendrite regeneration; epidermal growth factor receptor signaling pathway; eggshell chorion gene amplification; follicle cell of egg chamber development; negat…	Isoform beta is required to repress inappropriate segmentation gene transcription and repress genes incompatible with development of photoreceptor cell fates; I think I put this in learning and memory for the timeseries supp because of some lit out there	Vision	Negative_Naive
BANY.1.2.g01482	XP_023945283.1ankyrin repeat domain-containing protein 29	XP_023945283.1ankyrin repeat domain-containing protein 29	NA	NA	NP_001259969.1uncharacterized protein Dmel_CG3104, isoform C	NA	NA	NP_001259969.1uncharacterized protein Dmel_CG3104, isoform C	protein-coding	XM_024089515.2	XP_023945283.1			NC_069087.1	CG3104	cytoskeletal anchor activity; endoplasmic reticulum to Golgi vesicle-mediated transport	-	Vision	Negative_Naive
BANY.1.2.g01616	AAY16527.1blue-sensitive visual pigment	AAY16527.1blue-sensitive visual pigment	NA	NA	NP_001285859.1rhodopsin 5, isoform B	NA	NA	NP_001285859.1rhodopsin 5, isoform B	protein-coding	XM_024090462.2	XP_023946230.1	F:GO:0004930; P:GO:0007186; P:GO:0007601; P:GO:0007602; F:GO:0009881; C:GO:0016021; P:GO:0018298	F:G protein-coupled receptor activity; P:G protein-coupled receptor signaling pathway; P:visual perception; P:phototransduction; F:photoreceptor activity; C:integral component of membrane; P:protein-chromophore linkage	NC_069097.1	rep/ninaE	G protein-coupled photoreceptor activity; adult locomotory behavior; cellular response to light stimulus; detection of UV/ visible light; optomotor response; photoreceptor cell morphogenesis; phototaxis; phototransduction; rhabdomere development; visual perception	no exact match; if I try using a mouse input or typing opsin 3 into flybase search bar, ninaE becomes the ortholog. Based on the fact that the blasted results say blue sensitive/ opsin, will go with ninaE. encodes a protein that plays a major role in light detection and vision	Vision	Negative_Naive
BANY.1.2.g03759	XP_052747177.1protein Wnt-6	XP_052747177.1protein Wnt-6	NA	NA	NP_001260188.1Wnt oncogene analog 6, isoform C	NA	NA	NP_001260188.1Wnt oncogene analog 6, isoform C	protein-coding	XM_052891217.1	XP_052747177.1	F:GO:0005102; C:GO:0005576; P:GO:0007275; P:GO:0016055	F:signaling receptor binding; C:extracellular region; P:multicellular organism development; P:Wnt signaling pathway	NC_069085.1	wnt6	cytokine activity; frizzled binding; canonical Wnt signaling pathway; cell fate commitment; neuron differentiation	encodes a member of the Wnt family that can activate canonical Wnt signaling	Vision	Negative_Naive
BANY.1.2.g03834	XP_023955266.1zinc finger protein SNAI2-like	XP_023955266.1zinc finger protein SNAI2-like	NA	NA	NP_476600.1escargot	NP_476600.1	Dmel_CG3758	NP_476600.1escargot	protein-coding	XM_024099498.2	XP_023955266.1	F:GO:0003676	F:nucleic acid binding	NC_069085.1	esg	DNA binding; DNA-binding transcription repressor activity, RNA polymerase II-specific; RNA polymerase II transcription regulatory region sequence-specific DNA binding; asymmetric neuroblast division; cell fate determination; central nervous system development; epithelial cell migration, open tracheal system; genital disc development; negative/positive regulation of transcription by RNA polymerase…	encodes a Snail-type transcription factor that contributes to stem cell maintenance, tracheal morphogenesis and neuroblast differentiation, maturation of 2nd and 3rd pigment cells	Vision	Negative_Naive
BANY.1.2.g04018	XP_023933828.2tiggy-winkle hedgehog protein	XP_023933828.2tiggy-winkle hedgehog protein	NA	NA	NP_001034065.1hedgehog	NP_001034065.1	Dmel_CG4637	NP_001034065.1hedgehog	protein-coding	XM_024078060.2	XP_023933828.2	C:GO:0005615; C:GO:0005886; P:GO:0007267; P:GO:0007275; F:GO:0008233; P:GO:0016539	C:extracellular space; C:plasma membrane; P:cell-cell signaling; P:multicellular organism development; F:peptidase activity; P:intein-mediated protein splicing	NC_069094.1	hh	morphogen activity; patched binding; protein binding; Bolwig's organ morphogenesis; cell-cell signaling involved in cell fate commitment; compound eye morphogenesis; embryonic pattern specification; genital disc anterior/posterior pattern formation; negative regulation of proteolysis; positive regulation of neuroblast proliferation; progression of morphogenetic furrow involved in compound eye mor…	shhb (previously twhh). encodes the Hh signaling pathway ligand. It acts as a morphogen contributing to segment polarity determination, stem cells maintenance and cell migration.	Vision	Negative_Naive
BANY.1.2.g04764	XP_023934565.2myosin-A isoform X2	XP_023934565.2myosin-A isoform X2	NA	NA	NP_001188729.1dachs, isoform D	NP_001188729.1	Dmel_CG42840	NP_001188729.1dachs, isoform D	protein-coding	XM_024078797.2	XP_023934565.2	F:GO:0003774; F:GO:0003779; F:GO:0005524; C:GO:0016459	F:motor activity; F:actin binding; F:ATP binding; C:myosin complex	NC_069097.1	dachs	actin filament binding, protein binding, establishment of ommatidial planar polarity, wing disc development	influences planar cell polarity	Vision	Negative_Naive
BANY.1.2.g05905	XP_022702207.1calmodulin isoform X5	XP_022702207.1calmodulin isoform X5	NA	NA	NP_001163737.1androcam, isoform B	NA	NA	NP_001163737.1androcam, isoform B	NA	NA	NA	F:GO:0005509; P:GO:0019722	F:calcium ion binding; P:calcium-mediated signaling	NA	Acam	myosin VI head/neck binding, calcium ion binding	-	Vision	Negative_Naive
BANY.1.2.g08418	XP_039747657.1phosphatidylinositol 4-phosphate 5-kinase type-1 gamma isoform X1	XP_039747657.1phosphatidylinositol 4-phosphate 5-kinase type-1 gamma isoform X1	NA	NA	---NA---	NA	NA	---NA---	NA	NA	NA			NA	PIP5K1C	1-phosphatidylinositol-4-phosphate 5-kinase activity; phosphatidylinositol kinase activity; cellular response to light stimulus; phototransduction, visible light; regulation of synaptic assembly at neuromuscular junction; positive regulation of phosphatidylinositol biosynthetic process	no exact match	Vision	Negative_Naive
BANY.1.2.g09004	XP_023938723.1serine/threonine-protein kinase OSR1 isoform X2	XP_023938723.1serine/threonine-protein kinase OSR1 isoform X2	NA	NA	NP_001138077.1frayed, isoform C	NA	NA	NP_001138077.1frayed, isoform C	protein-coding	XM_024082952.2	XP_023938720.1	F:GO:0003964; F:GO:0004519; P:GO:0006278; P:GO:0090305	F:RNA-directed DNA polymerase activity; F:endonuclease activity; P:RNA-dependent DNA biosynthetic process; P:nucleic acid phosphodiester bond hydrolysis	NC_069110.1	fray	protein serine/threonine kinase activity; axon ensheathment; protein localization to cell cortex; wing disc development	encodes a serine/threonine-protein kinase required for axonal ensheathment. It is activated via phosphorylation by the kinase encoded by Wnk. The product of fray contributes to regulating ion transport, canonical Wnt signaling and asymmetric cell division	Vision	Negative_Naive
BANY.1.2.g09112	XP_023947008.1Krueppel homolog 1-like	XP_023947008.1Krueppel homolog 1-like	NA	NA	---NA---	NA	NA	---NA---	NA	NA	NA	F:GO:0003676	F:nucleic acid binding	NA	Kr-h1	metamorphosis; negative regulation of compound eye photoreceptor development; negative regulation of neuron projection development; response to ecdysone; RNA polymerase II cis-regulatory region sequence-specific DNA binding	encodes a transcriptional regulator involved in axon pathfinding, neurite and axon remodeling as well as pupal photoreceptor maturation. In all cases, the function of the product of Kr-h1 is linked to that of the 20-hydroxyecdysone hormone.	Vision	Negative_Naive, Negative_Positive
BANY.1.2.g09845	XP_052744326.1neurogenic locus protein delta	XP_052744326.1neurogenic locus protein delta	NA	NA	NP_001247193.1delta, isoform C	NA	NA	NP_001247193.1delta, isoform C	protein-coding	XM_052888366.1	XP_052744326.1	F:GO:0005509; P:GO:0007219; P:GO:0007275; C:GO:0016021	F:calcium ion binding; P:Notch signaling pathway; P:multicellular organism development; C:integral component of membrane	NC_069104.1	Delta	glycosphingolipid binding; Notch binding; receptor ligand activity; actin filament organization; antennal morphogenesis; apposition of dorsal and ventral imaginal disc-derived wing surfaces; border follicle cell migration; compound eye photoreceptor development; follicle cell of egg chamber/stalk development; imaginal disc-derived leg/wing morphogenesis; neuroblast fate determination; neuron fate…	encodes a single pass transmembrane EGF family protein and one of two ligands of the Notch signaling pathway. It regulates cell fate decisions and cell proliferation. Post transcriptional modification (such as by fucosylation, ubiquitination and proteolysis) of the product of Delta is key for its functions.	Vision	Negative_Naive
BANY.1.2.g16112	XP_052738044.1transient receptor potential-gamma protein-like isoform X1	XP_052738044.1transient receptor potential-gamma protein-like isoform X1	NA	NA	NP_001137830.2transient receptor potential cation channel gamma, isoform D	NA	NA	NP_001137830.2transient receptor potential cation channel gamma, isoform D	protein-coding	XM_024089700.2	XP_023945468.1	F:GO:0005262; F:GO:0005515; C:GO:0016021; P:GO:0070588	F:calcium channel activity; F:protein binding; C:integral component of membrane; P:calcium ion transmembrane transport	NC_069088.1	Trp gamma	mechanosensitive monoatomic ion channel activity; monoatomic cation channel activity; protein binding; calcium channel activity; inositol 1,4,5 trisphosphate binding; adult walking behavior; neuromuscular process controlling posture; detection of light stimulus involved in visual perception	A light-sensitive calcium channel that is required for inositide-mediated Ca(2+) entry in the retina during phospholipase C (PLC)-mediated phototransduction	Vision	Negative_Naive
BANY.1.2.g16345	XP_052737557.115-hydroxyprostaglandin dehydrogenase [NAD(+)]	XP_052737557.115-hydroxyprostaglandin dehydrogenase [NAD(+)]	NA	NA	NP_001137959.1photoreceptor dehydrogenase, isoform C	NA	NA	NP_001137959.1photoreceptor dehydrogenase, isoform C	protein-coding	XM_052881597.1	XP_052737557.1	F:GO:0016491; P:GO:0055114	F:oxidoreductase activity; P:oxidation-reduction process	NC_069087.1	Pdh	all-trans-retinol dehydrogenase (NAD+) activity, retinal metabolic process	encodes a retinal pigment cell dehydrogenase involved in retinol metabolism	Vision	Negative_Naive
BANY.1.2.g19270	XP_048483668.1semaphorin-1A isoform X5	XP_048483668.1semaphorin-1A isoform X5	NA	NA	---NA---	NA	NA	---NA---	NA	NA	NA			NA	Sema1a	heparin binding; protein binding; axon guidance; axon midline choice point recognition; dendrite morphogenesis; motor neuron axon guidance; photoreceptor cell axon guidance; semaphorin-plexin signaling pathway; synapse assembly	encodes a transmembrane protein belonging to the semaphorin protein family. It is a repulsive axon guidance cue, signaling through direct interactions with the receptor encoded by PlexA, and also functions as a receptor to regulate dendrite targeting and axon guidance.	Vision	Negative_Naive
BANY.1.2.g21493	XP_052743214.1NADPH oxidase 5	XP_052743214.1NADPH oxidase 5	NA	NA	NP_001286485.1NADPH oxidase, isoform B	NA	NA	NP_001286485.1NADPH oxidase, isoform B	protein-coding	XM_052887254.1	XP_052743214.1	F:GO:0016175; P:GO:0042554; P:GO:0055114	F:superoxide-generating NAD(P)H oxidase activity; P:superoxide anion generation; P:oxidation-reduction process	NC_069084.1	Nox	calcium ion binding; oxidoreductase activity; ovulation; positive regulation of calcium-mediated signaling; positive regulation of smooth muscle contraction	encodes a protein involved in calcium flux and smooth muscle contraction during ovulation.	Vision	Negative_Naive, Negative_Positive
BANY.1.2.g24839	XP_052738077.1ubiquitin carboxyl-terminal hydrolase 46 isoform X2	XP_052738077.1ubiquitin carboxyl-terminal hydrolase 46 isoform X2	NA	NA	NP_651099.1Ubiquitin-specific protease 12/46	NP_651099.1	Dmel_CG7023	NP_651099.1Ubiquitin-specific protease 12/46	NA	NA	NA	F:GO:0004843; P:GO:0006511; P:GO:0016579	F:thiol-dependent ubiquitin-specific protease activity; P:ubiquitin-dependent protein catabolic process; P:protein deubiquitination	NA	Usp12-46	deubiquitinase activity; negative regulation of Notch signaling pathway; negative regulation of ubiquitin-dependent protein catabolic process; positive regulation of canonical Wnt signaling pathway	encodes a deubiquitinating enzyme that negatively regulates the Notch signaling pathway.	Vision	Negative_Naive
BANY.1.2.g03133	XP_052738535.1iron-sulfur clusters transporter ABCB7, mitochondrial isoform X3	XP_052738535.1iron-sulfur clusters transporter ABCB7, mitochondrial isoform X3	NA	NA	NP_728643.2ATP binding cassette subfamily B member 7, isoform B	NA	NA	NP_728643.2ATP binding cassette subfamily B member 7, isoform B	protein-coding	XM_024098826.2	XP_023954594.2	F:GO:0005524; C:GO:0016021; F:GO:0016887; F:GO:0042626; P:GO:0055085	F:ATP binding; C:integral component of membrane; F:ATPase activity; F:ATPase-coupled transmembrane transporter activity; P:transmembrane transport	NC_069089.1	ABCB7	ABC-type transporter activity; ATP hydrolysis activity; intracellular iron ion homeostasis; iron-sulfur cluster export from the mitochondrion	encodes a transporter that likely dimerizes to form a functional transporter. It may act in the mitochondria to transport substrates necessary for the maturation of ICS proteins, which are involved in iron homeostasis.	Vision	Negative_Positive
BANY.1.2.g04594	XP_052737383.1protein Wnt-11b-like	XP_052737383.1protein Wnt-11b-like	NA	NA	NP_001260188.1Wnt oncogene analog 6, isoform C	NA	NA	NP_001260188.1Wnt oncogene analog 6, isoform C	protein-coding	XM_052881423.1	XP_052737383.1	F:GO:0005102; C:GO:0005576; P:GO:0007275; P:GO:0016055	F:signaling receptor binding; C:extracellular region; P:multicellular organism development; P:Wnt signaling pathway	NC_069086.1	Wnt4	frizzled binding; protein binding; cell migration; establishment of planar polarity; female gonad development; motor neuron axon guidance; retinal ganglion cell axon guidance; salivary gland morphogenesis; synaptic target inhibition	no exact match; Binds as a ligand to a family of frizzled seven-transmembrane receptors and acts through a cascade of genes on the nucleus. Acts downstream of homeotic complex genes in the visceral mesoderm and is required for embryonic segmentation. Also required for cell movement and FAK regulation during ovarian morphogenesis	Vision	Negative_Positive
BANY.1.2.g05667	XP_023935491.1nicotinamide/nicotinic acid mononucleotide adenylyltransferase 1 isoform X1	XP_023935491.1nicotinamide/nicotinic acid mononucleotide adenylyltransferase 1 isoform X1	NA	NA	---NA---	NA	NA	---NA---	NA	NA	NA	P:GO:0009435; F:GO:0016779	P:NAD biosynthetic process; F:nucleotidyltransferase activity	NA	Nmnat	nicotinamide-nucleotide adenylyltransferase activity; unfolded protein binding; dendritic spine maintenance; negative regulation of neuromuscular synaptic transmission; photoreceptor cell maintenance	encodes an essential enzyme in the NAD salvage pathway, catalyzing the last step of NAD synthesis. It is also a neuronal maintenance factor that protects neurons from excitotoxicity, environmental stress and protein misfolding induced degeneration	Vision	Negative_Positive
BANY.1.2.g05685	XP_023935486.1TGF-beta-activated kinase 1 and MAP3K7-binding protein 1	XP_023935486.1TGF-beta-activated kinase 1 and MAP3K7-binding protein 1	NA	NA	---NA---	NA	NA	---NA---	protein-coding	XM_024079718.2	XP_023935486.1	F:GO:0003677; C:GO:0016020; C:GO:0016021; F:GO:0046872	F:DNA binding; C:membrane; C:integral component of membrane; F:metal ion binding	NC_069106.1	Tak1	JUN kinase kinase kinase activity; MAP kinase kinase kinase activity; ubiquitin protein ligase binding; apoptotic process; compound eye development; defense response to virus; notum morphogenesis; ommatidial rotation; positive regulation of gene expression	multiple low matches; TAB1 in humans; went with Tak1 in drosophila because it's a tgf-beta-activated kinase 1 (w/o the map3k7 part); encodes a MAP kinase kinase kinase that functions downstream of the products of imd, Fadd and Diap2. It also functions upstream of the IKK complex in the Imd pathway, a pathway regulating the antibacterial response and other less characterized cellular processes. Up…	Vision	Negative_Positive
BANY.1.2.g09178	XP_052741635.1broad-complex core protein isoforms 1/2/3/4/5 isoform X2	XP_052741635.1broad-complex core protein isoforms 1/2/3/4/5 isoform X2	NA	NA	NP_001245462.1broad, isoform O	NA	NA	NP_001245462.1broad, isoform O	NA	NA	NA	F:GO:0003676	F:nucleic acid binding	NA	br	DNA-binding transcription repressor activity; RNA polymerase II transcription regulatory region sequence-specific DNA binding; autophagy; cellular response to ecdysone; compound eye photoreceptor fate commitment; dendrite morphogenesis; follicle cell of egg chamber development; gravitaxis; male genitalia morphogenesis; salivary gland histolysis	required for puffing and transcription of salivary gland late genes during metamorphosis.	Vision	Negative_Positive
BANY.1.2.g10263	XP_023939831.2oocyte zinc finger protein XlCOF6 isoform X20	XP_023939831.2oocyte zinc finger protein XlCOF6 isoform X20	NA	NA	---NA---	NA	NA	---NA---	NA	NA	NA	F:GO:0003676	F:nucleic acid binding	NA	-	-	-	Vision	Negative_Positive
BANY.1.2.g12669	XP_023942223.2zinc finger protein 44	XP_023942223.2zinc finger protein 44	NA	NA	---NA---	NA	NA	---NA---	protein-coding	XM_024086455.2	XP_023942223.2	F:GO:0003676	F:nucleic acid binding	NC_069109.1	crol	cell adhesion; imaginal disc-derived wing morphogenesis; negative regulation of DNA-templated transcription; negative regulation of Wnt signaling pathway; regulation of transcription by RNA polymerase II	no exact match, low score too; encodes a zinc finger transcription factor induced by 20-hydroxyecdysone at the onset of metamorphosis. It regulates wg transcription and cell cycle progression in the wing. Its over-expression in the eye accelerates the cell cycle and de-represses silenced genes	Vision	Negative_Positive
BANY.1.2.g13495	XP_023942998.2zinc finger protein 569	XP_023942998.2zinc finger protein 569	NA	NA	---NA---	NA	NA	---NA---	protein-coding	XM_024087230.2_XM_052890031.1	XP_023942998.2_XP_052745991.1	F:GO:0003676	F:nucleic acid binding	NC_069109.1	crol	cell adhesion; imaginal disc-derived wing morphogenesis; negative regulation of DNA-templated transcription; negative regulation of Wnt signaling pathway; regulation of transcription by RNA polymerase II	no exact match, low score too; encodes a zinc finger transcription factor induced by 20-hydroxyecdysone at the onset of metamorphosis. It regulates wg transcription and cell cycle progression in the wing. Its over-expression in the eye accelerates the cell cycle and de-represses silenced genes; (znf266) too many matches, all same low scores (1/14)	Vision	Negative_Positive

## Sheet: S3_Brain_DEGs
SeqName	Description_c_1.2	Description_p_1.2	Name_dmel	Symbol_dmel	Protein.accession_dmel	Locus.tag_dmel	Gene.Type	Transcripts_accession_bany	Protein_accession_bany	GO.IDs	GO.Names	Accession_bany	Description_dmel	Drosophila_ortholog.x	GO_terms_flybase	comments	category	DE_in
BANY.1.2.g20316	XP_023949336.1ethanolamine kinase	XP_023949336.1ethanolamine kinase	easily shocked	eas	NP_523364.2	Dmel_CG3525	protein-coding	XM_024093568.2	XP_023949336.1	F:GO:0016301; P:GO:0016310	F:kinase activity; P:phosphorylation	NC_069088.1	NP_523364.2easily shocked, isoform A	eas	ethanolamine kinase activity,asymmetric neuroblast division, brain development, mechanosensory behavior, mushroom body development. response to mechanical stimulus, associative learning, long-term memory, habituation	might be interesting, Highly specific for ethanolamine phosphorylation. May be a rate-controlling step in phosphatidylethanolamine biosynthesis	Learning and Memory	Positive_Naive
BANY.1.2.g04080	XP_052746830.1uncharacterized protein LOC112042905	XP_052746830.1uncharacterized protein LOC112042905	uncharacterized protein, isoform B	CG5541	NP_996437.1	Dmel_CG5541	protein-coding	XM_052890870.1	XP_052746830.1	C:GO:0016021	C:integral component of membrane	NC_069110.1	NA	CG5541	long-term memory, neuromuscular synaptic transmission	interesting gene; Involved in long-term memory and neuromuscular synaptic transmission.	Learning and Memory	Negative_Naive
BANY.1.2.g13506	XP_052746614.1glutamate receptor 1-like	XP_052746614.1glutamate receptor 1-like	NA	NA	NA	NA	protein-coding	XM_024087247.2_XM_052888785.1_XM_052890654.1	XP_023943015.1_XP_052744745.1_XP_052746614.1	P:GO:0009890	P:negative regulation of biosynthetic process	NC_069085.1_NC_069105.1_NC_069110.1	NA	mGluR	glutamate binding; group II metabotropic glutamate receptor activity; learning; long/short-term memory; male courtship behavior; regulation of synaptic transmission, glutamatergic	G-protein coupled receptor for glutamate. Ligand binding causes a conformation change that triggers signaling via guanine nucleotide-binding proteins (G proteins) and modulates the activity of down-stream effectors.	Learning and Memory	Negative_Naive, Negative_Positive
BANY.1.2.g01557	XP_052740979.1potassium voltage-gated channel subfamily KQT member 5 isoform X2	XP_052740979.1potassium voltage-gated channel subfamily KQT member 5 isoform X2	NA	NA	NA	NA	protein-coding	XM_024089815.2	XP_023945583.1	F:GO:0005249; C:GO:0008076; P:GO:0034765; P:GO:0071805	F:voltage-gated potassium channel activity; C:voltage-gated potassium channel complex; P:regulation of ion transmembrane transport; P:potassium ion transmembrane transport	NC_069083.1	NA	KCNQ	voltage-gated monoatomic cation channel activity, cardiac muscle contraction, potassium ion transport	encodes a voltage-gated channel involved in cardiac muscle contraction; mutations in human ortholog involved in Intellectual developmental disorder, autosomal dominant 46 (MRD46). KCNQ seems to be involved in vision, olfaction, touch, sound etc, as well as learning and memory.	Learning and Memory	Negative_Positive
BANY.1.2.g14758	XP_034825303.1sodium channel protein Nach-like	XP_034825303.1sodium channel protein Nach-like	pickpocket 8	ppk8	NP_001036260.3	Dmel_CG32792	protein-coding	XM_052882126.1	XP_052738086.1	P:GO:0006814; C:GO:0016020	P:sodium ion transport; C:membrane	NC_069088.1	NP_001036260.3pickpocket 8, isoform H	ppk8	ligand-gated sodium channel activity, sodium ion transmembrane transport	Predicted to enable ligand-gated sodium channel activity. Predicted to be involved in sodium ion transmembrane transport.	Mechanosensory	Positive_Naive
BANY.1.2.g21308	XP_052746471.1transient receptor potential cation channel subfamily A member 1	XP_052746471.1transient receptor potential cation channel subfamily A member 1	NA	NA	NA	NA	NA	NA	NA			NA	NA	TrpA1	calcium channel activity, ligand-gated monoatomic ion channel activity, temperature-gated cation channel activity, NOT enables bitter taste receptor activity, involved_in detection of chemical stimulus involved in sensory perception of bitter taste, detection of chemical stimulus involved in sensory perception of pain, detection of temperature stimulus involved in thermoception, negative phototax…	encodes a cation channel activated by warming and by reactive chemicals. Its roles include the control of thermotaxis at innocuous temperatures, as well as thermal and chemical nociception in response to noxious heat and chemical exposure	Mechanosensory	Positive_Naive
BANY.1.2.g04441	XP_023934199.1transcription factor Sox-10-like	XP_023934199.1transcription factor Sox-10-like	Sox21a, isoform A	Sox21a	NP_648694.1	Dmel_CG7345	protein-coding	XM_024078431.2	XP_023934199.1			NC_069097.1	NP_648694.1Sox21a, isoform A	Sox21a	DNA-binding transcription activator activity, RNA polymerase II-specific, midgut development, negative regulation of cell differentiation, neuron differentiation	encodes a Sox family transcription factor involved in the differentiation of stem cells in the midgut	Nervous System	Positive_Naive, Negative_Naive
BANY.1.2.g14027	XP_039764157.1dystrophin-like protein 1 isoform X1	XP_039764157.1dystrophin-like protein 1 isoform X1	NA	NA	NA	NA	NA	NA	NA	F:GO:0004553; P:GO:0005975	F:hydrolase activity, hydrolyzing O-glycosyl compounds; P:carbohydrate metabolic process	NA	NA	Dys	protein binding, WW domain binding, actin filament binding, structural constituent of muscle, establishment of cell polarity, maintenance of presynaptic active zone structure, imaginal disc-derived wing vein morphogenesis, neuromuscular synaptic transmission, regulation of short-term neuronal synaptic plasticity, regulation of neurotransmitter secretion, part_of dystrophin-associated glycoprotein…	encodes a cytoplasmic protein that connects the actin cytoskeleton to the extracellular matrix via the receptor encoded by Dg. In addition, the product of Dys serves as a cytoplasmic scaffold for the membrane localization of different signaling factors, including nanos, which regulates expression of miRNAs to adapt cellular homeostasis to changes induced by stress and dystrophy	Nervous System	Positive_Naive
BANY.1.2.g14231	XP_052741833.1prolow-density lipoprotein receptor-related protein 1	XP_052741833.1prolow-density lipoprotein receptor-related protein 1	NA	NA	NA	NA	protein-coding	XM_052885873.1	XP_052741833.1			NC_069084.1	NA	LRP1	calcium ion binding, low-density lipoprotein particle receptor activity, regulation of axon guidance, regulation of cholesterol transport	Predicted to enable low-density lipoprotein particle receptor activity. Involved in regulation of axon guidance. Located in dendrite. Is expressed in adult brain cell body rind; adult head; and spermatozoon. Used to study epilepsy.	Nervous System	Positive_Naive
BANY.1.2.g20104	XP_052746832.1G-protein-signaling modulator 2	XP_052746832.1G-protein-signaling modulator 2	partner of inscuteable	pins	NP_524999.2	Dmel_CG5692	protein-coding	XM_052890872.1	XP_052746832.1	F:GO:0030695; F:GO:0042802; P:GO:0050790	F:GTPase regulator activity; F:identical protein binding; P:regulation of catalytic activity	NC_069110.1	NP_524999.2partner of inscuteable	pins	GDP-dissociation inhibitor activity, protein binding, protein domain specific binding, asymmetric cell division, asymmetric neuroblast division, establishment of mitotic spindle orientation, neuroblast proliferation	encodes a GDP-dissociation inhibitor involved in asymmetric cell division and mitotic spindle orientation.	Nervous System	Positive_Naive, Negative_Positive
BANY.1.2.g03620	XP_039765589.1YTH domain-containing family protein 3-like	XP_039765589.1YTH domain-containing family protein 3-like	NA	NA	NA	NA	protein-coding	XM_024099313.2_XM_024099296.2	XP_023955081.2_XP_023955064.1	F:GO:0003723	F:RNA binding	NC_069086.1	NA	Ythdf	N6-methyladenosine-containing RNA reader activity, pre-mRNA binding, negative regulation of axon extension	specifically binds to M6A, which is a component in mrnas and ncrnas and plays a role in efficiency of mrna processing and stability. Together with Fmr1, regulates axonal growth in mushroom bodies and neuromuscular junctions by repressing the translation of certain mrnas, like futsch	Nervous System	Negative_Naive
BANY.1.2.g03945	CAH2238374.1jg18020	CAH2238374.1jg18020	uncharacterized protein, isoform B	CG42340	NP_572321.3	Dmel_CG42340	NA	NA	NA	C:GO:0016020	C:membrane	NA	NA	CG42340	potassium channel activity, potassium ion transmembrane transport, stabilization of membrane potential	-	Nervous System	Negative_Naive
BANY.1.2.g04386	XP_023934162.1trace amine-associated receptor 6	XP_023934162.1trace amine-associated receptor 6	uncharacterized protein, isoform A	CG13579	NP_611917.2	Dmel_CG13579	protein-coding	XM_024078394.2	XP_023934162.1	F:GO:0004930; P:GO:0007186; C:GO:0016021	F:G protein-coupled receptor activity; P:G protein-coupled receptor signaling pathway; C:integral component of membrane	NC_069095.1	NA	CG13579	corazonin receptor activity, G protein-coupled receptor activity, neuropeptide signaling pathway	-	Nervous System	Negative_Naive, Negative_Positive
BANY.1.2.g06531	XP_023936250.2eukaryotic translation initiation factor 4E-binding protein	XP_023936250.2eukaryotic translation initiation factor 4E-binding protein	NA	NA	NA	NA	protein-coding	XM_024080482.2	XP_023936250.2	F:GO:0003743; F:GO:0008190; P:GO:0045947	F:translation initiation factor activity; F:eukaryotic initiation factor 4E binding; P:negative regulation of translational initiation	NC_069101.1	NA	eIFAE1/3/4/5	eukaryotic initiation factor 4G binding, protein binding, RNA 7-methylguanosine cap binding, translation initiation factor activity, regulation of translation at postsynapse, modulating synaptic transmission, neuronal ribonucleoprotein granule	interesting gene; involved in autism in humans (eif4e)- A heterozygous single-nucleotide insertion has been found in families affected by autism. The variant results in increased promoter activity and is involved in disease pathogenesis through EIF4E deregulation (Neves-Pereira M, 2009); mostly for translation initiation and regulation like rna capping/ processing/ splicing/ stability of mrna	Nervous System	Negative_Naive
BANY.1.2.g06626	XP_052741957.1transcriptional regulator ATRX homolog isoform X2	XP_052741957.1transcriptional regulator ATRX homolog isoform X2	NA	NA	NA	NA	protein-coding	XM_052885996.1	XP_052741956.1			NC_069098.1	NA	XNP	ATP hydrolysis activity, DNA translocase activity, axon guidance, chromatin organization, intrinsic apoptotic signaling pathway, regulation of JNK cascade	interesting gene; involved in Alpha-thalassemia/impaired intellectual development syndrome, X-linked (ATRX) in humans, which affects psychomotor retardation, facial dysmorphism. In c.elegans, xnp-1 used to study intellectual disability	Nervous System	Negative_Naive
BANY.1.2.g07392	XP_052738363.1netrin receptor UNC5B-like	XP_052738363.1netrin receptor UNC5B-like	NA	NA	NA	NA	protein-coding	XM_052882403.1	XP_052738363.1	F:GO:0005042; C:GO:0016021; P:GO:0038007	F:netrin receptor activity; C:integral component of membrane; P:netrin-activated signaling pathway	NC_069089.1	NA	unc-5	axon guidance, glial cell migration, motor neuron axon guidance, salivary gland boundary specification	not exact match 13/14; encodes a netrin receptor involved in motor axon guidance and glial migration as well as netrin-mediated repulsion during salivary gland migration.	Nervous System	Negative_Naive
BANY.1.2.g07507	XP_052740601.1microtubule-actin cross-linking factor 1 isoform X26	XP_052740601.1microtubule-actin cross-linking factor 1 isoform X26	NA	NA	NA	NA	NA	NA	NA			NA	NA	shot	cytoskeletal anchor activity, protein binding, axon midline choice point recognition, axonogenesis, dendrite morphogenesis, mushroom body development, actin cytoskeleton organization	interesting gene; Human ortholog involved in Lissencephaly 9 with complex brainstem malformation; in drosophila binds both actin and microtubules, as well as scaffold proteins, certain signalling factors and calcium. It plays developmental and maintenance roles in the nervous system, the epidermis, at muscle attachments, the foregut, the wing, tracheae and oocytes	Nervous System	Negative_Naive
BANY.1.2.g09016	XP_023938725.1failed axon connections	XP_023938725.1failed axon connections	NA	NA	NA	NA	NA	NA	NA			NA	NA	fax	axonogenesis, female germ-line stem cell population maintenance	interesting gene maybe	Nervous System	Negative_Naive
BANY.1.2.g11372	XP_023940953.1protein lifeguard 1	XP_023940953.1protein lifeguard 1	NA	NA	NA	NA	protein-coding	XM_024085185.2	XP_023940953.1	C:GO:0016021	C:integral component of membrane	NC_069097.1	NA	Lfg	negative regulation of apoptotic process, calcium ion transport	might be interesting; Orthologous to human GRINA (glutamate ionotropic receptor NMDA type subunit associated protein 1) which might be involved in neurological diseases like major depressive disorder, schizophrenia, alzheimer's.	Nervous System	Negative_Naive
BANY.1.2.g14227	XP_052737146.1scm-like with four MBT domains protein 1	XP_052737146.1scm-like with four MBT domains protein 1	lethal (3) malignant brain tumor	l(3)mbt	NP_733209.1	Dmel_CG5954	NA	NA	NA	C:GO:0005634; P:GO:0006355	C:nucleus; P:regulation of transcription, DNA-templated	NA	NA	l(3)mbt	chromatin insulator sequence binding, negative regulation of gene expression, neuroblast proliferation, regulation of cell fate specification, syncytial nuclear migration	encodes a tumor suppressor protein regulating proliferation in the brain, particularly the optic lobes.	Nervous System	Negative_Naive
BANY.1.2.g20517	XP_023949521.2uncharacterized protein LOC112054097	XP_023949521.2uncharacterized protein LOC112054097	uncharacterized protein	CG1688	NP_610516.1	Dmel_CG1688	protein-coding	XM_024093753.2	XP_023949521.2	F:GO:0005267; C:GO:0016021; P:GO:0071805	F:potassium channel activity; C:integral component of membrane; P:potassium ion transmembrane transport	NC_069096.1	NA	CG1688	potassium ion leak channel activity	Predicted to enable outward rectifier potassium channel activity and potassium ion leak channel activity, Orthologous to human KCNK7	Nervous System	Negative_Naive
BANY.1.2.g20895	XP_052745018.1dedicator of cytokinesis protein 1 isoform X2	XP_052745018.1dedicator of cytokinesis protein 1 isoform X2	NA	NA	NA	NA	NA	NA	NA	F:GO:0005085; P:GO:0007264	F:guanyl-nucleotide exchange factor activity; P:small GTPase mediated signal transduction	NA	NA	mbc	guanyl-nucleotide exchange factor activity, actin cytoskeleton organization, central nervous system development, myoblast fusion, positive regulation of JNK cascade	-	Nervous System	Negative_Naive
BANY.1.2.g26256	XP_052745019.1dedicator of cytokinesis protein 1 isoform X3	XP_052745019.1dedicator of cytokinesis protein 1 isoform X3	myoblast city	mbc	NP_477144.1	Dmel_CG10379	NA	NA	NA	P:GO:0035556	P:intracellular signal transduction	NA	NA	mbc	guanyl-nucleotide exchange factor activity, actin cytoskeleton organization, central nervous system development, myoblast fusion, positive regulation of JNK cascade	-	Nervous System	Negative_Naive
BANY.1.2.g03163	XP_052738396.1GATA-binding factor C isoform X3	XP_052738396.1GATA-binding factor C isoform X3	NA	NA	NA	NA	NA	NA	NA			NA	NA	grn	sequence-specific DNA binding, RNA polymerase II cis-regulatory region sequence-specific DNA binding, motor neuron axon guidance, animal organ morphogenesis	It regulates the expression of receptors and adhesion molecules such as those encoded by unc-5 and Fas2 involved in axon guidance. It contributes to multiple other developmental processes including leg and larval spiracle morphogenesis	Nervous System	Negative_Positive
BANY.1.2.g04912	XP_052740594.1neurotrophin 1	XP_052740594.1neurotrophin 1	NA	NA	NA	NA	protein-coding	XM_052884634.1	XP_052740594.1			NC_069094.1	NA	NT1	growth factor activity, Toll binding, central nervous system formation, motor neuron axon guidance, regulation of neuronal synaptic plasticity in response to neurotrophin	Binds to Toll-7 and probably acts as its ligand in promoting motor axon targeting and neuronal survival in the central nervous system	Nervous System	Negative_Positive
BANY.1.2.g08775	XP_052741384.1matrix metalloproteinase-2	XP_052741384.1matrix metalloproteinase-2	NA	NA	NA	NA	protein-coding	XM_052885424.1	XP_052741384.1	F:GO:0003723; F:GO:0004222; P:GO:0006508; F:GO:0008270; C:GO:0031012	F:RNA binding; F:metalloendopeptidase activity; P:proteolysis; F:zinc ion binding; C:extracellular matrix	NC_069096.1	NA	Mmp2	metalloendopeptidase activity, activation of innate immune response, adult fat body development, fasciculation of motor neuron axon, motor neuron axon guidance, negative regulation of canonical Wnt signaling pathway, ovulation, protein processing	encodes a proteinase that cleaves proteins in the extracellular matrix. It contributes to remodeling the body plan during metamorphosis; matrix and tissue remodeling during axon fasciculation, dendritic reshaping, wound healing, and ovulation; and down-regulating follicle stem cell proliferation	Nervous System	Negative_Positive
BANY.1.2.g09599	XP_023939162.1fasciculation and elongation protein zeta-2 isoform X2	XP_023939162.1fasciculation and elongation protein zeta-2 isoform X2	NA	NA	NA	NA	NA	NA	NA			NA	NA	Unc-76	kinesin binding, axo-dendritic transport	encodes a kinesin binding protein involved in axo-dendritic transport.	Nervous System	Negative_Positive
BANY.1.2.g10725	XP_023940334.1histone deacetylase HDAC1	XP_023940334.1histone deacetylase HDAC1	Histone deacetylase 1	HDAC1	NP_647918.2	Dmel_CG7471	protein-coding	XM_024084566.2	XP_023940334.1	F:GO:0004407; P:GO:0016575	F:histone deacetylase activity; P:histone deacetylation	NC_069097.1	NA	HDAC1	histone deacetylase activity, transcription corepressor activity, acts_upstream_of dendrite guidance, determination of adult lifespan, heterochromatin formation, negative regulation of gene expression, epigenetic, regulation of neuron differentiation	Catalyzes the deacetylation of lysine residues on the N-terminal part of the core histones; or olfaction based on some studies	Nervous System	Negative_Positive
BANY.1.2.g12494	XP_039763819.1JNK-interacting protein 1	XP_039763819.1JNK-interacting protein 1	NA	NA	NA	NA	NA	NA	NA	F:GO:0016740	F:transferase activity	NA	NA	Aplip1	MAP-kinase scaffold activity, NOT enables JUN kinase binding, anterograde synaptic vesicle transport, regulation of JNK cascade, regulation of terminal button organization	encodes a scaffolding protein that can bind to several proteins such as Klc, Appl, and hep. Aplip1 can link Khc to vesicles and has roles in fast axonal transport that are important for neuron structure and function	Nervous System	Negative_Positive
BANY.1.2.g14118	XP_039761740.1proton-coupled amino acid transporter-like protein pathetic isoform X1	XP_039761740.1proton-coupled amino acid transporter-like protein pathetic isoform X1	NA	NA	NA	NA	protein-coding	XM_052886965.1_XM_024087839.2	XP_052742925.1_XP_023943607.2	C:GO:0016021	C:integral component of membrane	NC_069100.1	NA	path	amino acid transmembrane transporter activity, dendrite extension, dendrite morphogenesis	Required in a cell-autonomous manner for dendrite growth in neurons with large dendrite arbors	Nervous System	Negative_Positive
BANY.1.2.g20357	XP_052744740.1leucine-rich repeat-containing protein 24-like	XP_052744740.1leucine-rich repeat-containing protein 24-like	kekkon 6	kek6	NP_651880.1	Dmel_CG1804	protein-coding	XM_052888780.1	XP_052744740.1	F:GO:0005515; C:GO:0016021	F:protein binding; C:integral component of membrane	NC_069105.1	NA	kek6	neurotrophin receptor activity, regulation of synaptic plasticity	might be interesting; Enables neurotrophin binding activity. Involved in regulation of synaptic plasticity.	Nervous System	Negative_Positive
BANY.1.2.g15625	XP_052747213.1feline leukemia virus subgroup C receptor-related protein 2 isoform X2	XP_052747213.1feline leukemia virus subgroup C receptor-related protein 2 isoform X2	NA	NA	NA	NA	NA	NA	NA	C:GO:0016021	C:integral component of membrane	NA	NA	HisT	neurotransmitter transmembrane transporter activity, heme transmembrane transporter activity, involved_in histamine uptake	interesting gene; histamine transporter. Enables neurotransmitter transmembrane transporter activity. Involved in histamine uptake	Neurotransmitter Receptor	Positive_Naive
BANY.1.2.g21078	XP_023950077.2gamma-aminobutyric acid receptor subunit beta-like isoform X1	XP_023950077.2gamma-aminobutyric acid receptor subunit beta-like isoform X1	Ligand-gated chloride channel homolog 3	Lcch3	NP_996469.1	Dmel_CG17336	protein-coding	XM_024094309.2	XP_023950077.2	F:GO:0004888; F:GO:0005230; C:GO:0016021; P:GO:0034220	F:transmembrane signaling receptor activity; F:extracellular ligand-gated ion channel activity; C:integral component of membrane; P:ion transmembrane transport	NC_069088.1	NA	Lcch3	GABA-gated chloride ion channel activity	might be interesting; GABA, an inhibitory neurotransmitter, mediates neuronal inhibition by binding to the GABA receptor and opening an integral chloride channel	Neurotransmitter Receptor	Negative_Positive
BANY.1.2.g21081	XP_023950076.2gamma-aminobutyric acid receptor alpha-like isoform X2	XP_023950076.2gamma-aminobutyric acid receptor alpha-like isoform X2	Glycine receptor	Grd	NP_524131.1	Dmel_CG7446	protein-coding	XM_024094307.2	XP_023950075.2	F:GO:0004888; F:GO:0005230; C:GO:0016021; P:GO:0034220	F:transmembrane signaling receptor activity; F:extracellular ligand-gated ion channel activity; C:integral component of membrane; P:ion transmembrane transport	NC_069088.1	NA	Grd	GABA-gated chloride ion channel activity, negative regulation of neuronal action potential, regulation of circadian rhythm, synaptic transmission, glycinergic	might be interesting; combines with DEG above Lcch3 to form channel; GABA, an inhibitory neurotransmitter, mediates neuronal inhibition by binding to the GABA receptor and opening an integral chloride channel. May combine with the ligand-gated ion channel subunit Lcch3 to form cation-selective GABA-gated ion channels.	Neurotransmitter Receptor	Negative_Positive
BANY.1.2.g12009	XP_023941591.1uncharacterized protein LOC112048335	XP_023941591.1uncharacterized protein LOC112048335	NA	NA	NA	NA	protein-coding	XM_024095999.2_XM_024085823.2	XP_023951767.2_XP_023941591.1	F:GO:0004984; F:GO:0005549; C:GO:0005886; P:GO:0007165; C:GO:0016021; P:GO:0050911	F:olfactory receptor activity; F:odorant binding; C:plasma membrane; P:signal transduction; C:integral component of membrane; P:detection of chemical stimulus involved in sensory perception of smell	NC_069099.1	NA	-	-	-	Olfaction	Positive_Naive
BANY.1.2.g18899	XP_023948092.2odorant receptor 30a-like	XP_023948092.2odorant receptor 30a-like	NA	NA	NA	NA	protein-coding	XM_024092324.2	XP_023948092.2	F:GO:0004984; F:GO:0005549; C:GO:0005886; P:GO:0007165; C:GO:0016021; P:GO:0050911	F:olfactory receptor activity; F:odorant binding; C:plasma membrane; P:signal transduction; C:integral component of membrane; P:detection of chemical stimulus involved in sensory perception of smell	NC_069104.1	NA	Or30a	enables olfactory receptor activity, enables odorant binding, detection of chemical stimulus involved in sensory perception of smell	encodes a multi-transmembrane chemoreceptor that mediates response to volatile chemicals.	Olfaction	Positive_Naive
BANY.1.2.g04723	XP_023934555.1tachykinins	XP_023934555.1tachykinins	NA	NA	NA	NA	protein-coding	XM_024078787.2	XP_023934555.1	C:GO:0016020; C:GO:0016021	C:membrane; C:integral component of membrane	NC_069104.1	NA	Tk	tachykinin receptor binding, adult walking behavior, inter-male aggressive behavior, positive regulation of sensory perception of pain, response to pheromone, sensory perception of smell	interesting; Tachykinin peptides are one of the largest families of neuropeptides; excite neurons, evoke behavioral responses, are potent vasodilators, and contract (directly or indirectly) many smooth muscles; in drosophila, Required for the response to the male sex pheromone CH503 which is transferred from males to females during mating and inhibits courtship behavior by other males	Olfaction	Negative_Positive
BANY.1.2.g00611	XP_052742326.1craniofacial development protein 2-like	XP_052742326.1craniofacial development protein 2-like	NA	NA	NA	NA	NA	NA	NA	F:GO:0003964; F:GO:0004519; P:GO:0006278; P:GO:0090305	F:RNA-directed DNA polymerase activity; F:endonuclease activity; P:RNA-dependent DNA biosynthetic process; P:nucleic acid phosphodiester bond hydrolysis	NA	NA	Yeti	kinesin binding, chromosome organization, mitotic/meiotic chromosome condensation,	encodes an essential chromatin protein that interacts with subunits of the Tip60 chromatin remodeling complex	Other	Positive_Naive
BANY.1.2.g01024	XP_023940833.1DNA (cytosine-5)-methyltransferase 1 isoform X1	XP_023940833.1DNA (cytosine-5)-methyltransferase 1 isoform X1	NA	NA	NA	NA	protein-coding	XM_024085065.2	XP_023940833.1	F:GO:0003682; F:GO:0008168; P:GO:0032259	F:chromatin binding; F:methyltransferase activity; P:methylation	NC_069110.1	NA	-	-	closest is Mt2, for dnmt2 instead of dnmt1	Other	Positive_Naive
BANY.1.2.g01676	KOB78273.1Heparan sulfate 2-o-sulfotransferase pipe	KOB78273.1Heparan sulfate 2-o-sulfotransferase pipe	NA	NA	NA	NA	NA	NA	NA	F:GO:0008146; C:GO:0016021	F:sulfotransferase activity; C:integral component of membrane	NA	NA	pip	endopeptidase activator activity, protein binding, sulfotransferase activity, involved_in dorsal/ventral axis specification, embryonic pattern specification, Toll receptor ligand protein activation cascade	encodes a sulfotransferase that contributes to the formation and polarity of the embryonic dorsal-ventral axis	Other	Positive_Naive
BANY.1.2.g02079	XP_023950962.1D-2-hydroxyglutarate dehydrogenase, mitochondrial	XP_023950962.1D-2-hydroxyglutarate dehydrogenase, mitochondrial	D-2-hydroxyglutaric acid dehydrogenase	D2hgdh	NP_569982.1	Dmel_CG3835	protein-coding	XM_024095194.2	XP_023950962.1	F:GO:0016491; P:GO:0055114; F:GO:0071949	F:oxidoreductase activity; P:oxidation-reduction process; F:FAD binding	NC_069089.1	NP_569982.1D-2-hydroxyglutaric acid dehydrogenase, isoform A	D2hgdh	(R)-2-hydroxyglutarate dehydrogenase activity, catalytic activity, flavin adenine dinucleotide binding	encodes an enzyme involved in oxidation-reduction metabolism	Other	Positive_Naive
BANY.1.2.g02783	XP_023954295.2kinesin-like protein KIF12 isoform X1	XP_023954295.2kinesin-like protein KIF12 isoform X1	Kinesin-like protein at 54D	Klp54D	NP_524883.2	Dmel_CG43323	protein-coding	XM_024098527.2	XP_023954295.2	F:GO:0003777; F:GO:0005524; C:GO:0005874; P:GO:0007018; F:GO:0008017	F:microtubule motor activity; F:ATP binding; C:microtubule; P:microtubule-based movement; F:microtubule binding	NC_069096.1	NP_524883.2Kinesin-like protein at 54D, isoform B	Klp54D	ATP binding, ATP hydrolysis activity, microtubule motor activity, microtubule-based movement	Human ortholog(s) of this gene implicated in progressive familial intrahepatic cholestasis	Other	Positive_Naive, Negative_Naive
BANY.1.2.g02825	ADI61817.1endonuclease-reverse transcriptase	ADI61817.1endonuclease-reverse transcriptase	NA	NA	NA	NA	protein-coding	XM_052882196.1	XP_052738156.1	F:GO:0003964; F:GO:0004519; P:GO:0006278; P:GO:0007155; P:GO:0007229; C:GO:0016021; P:GO:0090305	F:RNA-directed DNA polymerase activity; F:endonuclease activity; P:RNA-dependent DNA biosynthetic process; P:cell adhesion; P:integrin-mediated signaling pathway; C:integral component of membrane; P:nucleic acid phosphodiester bond hydrolysis	NC_069088.1	NA	-	-	-	Other	Positive_Naive
BANY.1.2.g03447	XP_023952168.2putative 115 kDa protein in type-1 retrotransposable element R1DM	XP_023952168.2putative 115 kDa protein in type-1 retrotransposable element R1DM	NA	NA	NA	NA	NA	NA	NA	F:GO:0003824	F:catalytic activity	NA	NA	R1A1-element ORF2	catalytic activity	transposable element from dmel	Other	Positive_Naive
BANY.1.2.g04055	XP_023933889.2bombyxin A-3 homolog	XP_023933889.2bombyxin A-3 homolog	NA	NA	NA	NA	protein-coding	XM_024078121.2	XP_023933889.2	F:GO:0005179; C:GO:0005576; P:GO:0007165	F:hormone activity; C:extracellular region; P:signal transduction	NC_069110.1	NA	Bom	growth factor activity, hormone activity	no actual ortholog. Used bombyxin instead, which has unknown in drosophila. In bombyx mori, is a brain peptide that activates prothoracic glands to produce ecdysone. Might be insulin-like peptide 6 in drosophila	Other	Positive_Naive, Negative_Naive
BANY.1.2.g04674	XP_023934501.2arginase, hepatic	XP_023934501.2arginase, hepatic	arginase	arg	NP_524875.1	Dmel_CG18104	protein-coding	XM_024078733.2	XP_023934501.2	P:GO:0000050; F:GO:0004053; P:GO:0006525; F:GO:0046872	P:urea cycle; F:arginase activity; P:arginine metabolic process; F:metal ion binding	NC_069086.1	NP_524875.1arginase	arg	arginine catabolic process to ornithine	encodes an enzyme that converts arginine into ornithine. Lack of arg produces a developmental embryonic delay.	Other	Positive_Naive
BANY.1.2.g04678	XP_023934506.2spondin-2-like	XP_023934506.2spondin-2-like	uncharacterized protein	CG17739	NP_610757.1	Dmel_CG17739	protein-coding	XM_024078738.2	XP_023934506.2			NC_069104.1	NP_610757.1uncharacterized protein Dmel_CG17739	CG17739	serine-type endopeptidase inhibitor activity, cell adhesion	Is expressed in eye and photoreceptor neurons.	Other	Positive_Naive
BANY.1.2.g04724	XP_023934554.1ensconsin isoform X5	XP_023934554.1ensconsin isoform X5	NA	NA	NA	NA	protein-coding	XM_024078782.2	XP_023934550.1			NC_069104.1	NA	ens	microtubule binding, centrosome separation, larval somatic muscle development, microtubule polymerization	encodes a microtubule associated protein required for multiple kinesin-1 functions. It contributes to microtubule motor activity, centrosome separation, nuclear positioning and skeletal muscle development	Other	Positive_Naive, Negative_Positive
BANY.1.2.g04824	XP_023934606.1protein embryonic gonad	XP_023934606.1protein embryonic gonad	NA	NA	NA	NA	protein-coding	XM_024078838.2	XP_023934606.1	F:GO:0003700; C:GO:0005634; P:GO:0006355; F:GO:0008270; F:GO:0043565	F:DNA-binding transcription factor activity; C:nucleus; P:regulation of transcription, DNA-templated; F:zinc ion binding; F:sequence-specific DNA binding	NC_069097.1	NA	-	-	not specific enough	Other	Positive_Naive
BANY.1.2.g05647	XP_023935460.2nucleolar protein 56	XP_023935460.2nucleolar protein 56	Nop56	Nop56	NP_651040.3	Dmel_CG13849	protein-coding	XM_024079692.2	XP_023935460.2			NC_069106.1	NP_651040.3Nop56	Nop56	snoRNA binding, rRNA processing, part_of small-subunit processome, part_of box C/D RNP complex	Predicted to enable snoRNA binding activity. Predicted to be involved in rRNA processing. Predicted to be part of box C/D RNP complex and small-subunit processome.	Other	Positive_Naive
BANY.1.2.g06508	XP_023936208.13-oxoacyl-[acyl-carrier-protein] reductase FabG-like	XP_023936208.13-oxoacyl-[acyl-carrier-protein] reductase FabG-like	NA	NA	NA	NA	protein-coding	XM_024080440.2	XP_023936208.1			NC_069091.1	NA	CG3603	estradiol 17-beta-dehydrogenase [NAD(P)] activity, oxidoreductase activity	-	Other	Positive_Naive, Negative_Naive
BANY.1.2.g07358	XP_039762501.1sugar transporter ERD6-like 6	XP_039762501.1sugar transporter ERD6-like 6	uncharacterized protein, isoform A	CG4607	NP_572380.1	Dmel_CG4607	NA	NA	NA	C:GO:0016021; F:GO:0022857; P:GO:0055085	C:integral component of membrane; F:transmembrane transporter activity; P:transmembrane transport	NA	NP_572380.1uncharacterized protein Dmel_CG4607, isoform A	CG4607	sugar transmembrane transporter activity, carbohydrate transport	or tret-1 based on a.thali's ortholog in dmel.	Other	Positive_Naive, Negative_Positive
BANY.1.2.g07440	XP_052743548.1carboxypeptidase B-like	XP_052743548.1carboxypeptidase B-like	uncharacterized protein	CG3108	NP_572262.1	Dmel_CG3108	protein-coding	XM_052887588.1	XP_052743548.1	F:GO:0004181; P:GO:0006508; F:GO:0008270	F:metallocarboxypeptidase activity; P:proteolysis; F:zinc ion binding	NC_069101.1	NP_572262.1uncharacterized protein Dmel_CG3108	CG3108	metallocarboxypeptidase activity, proteolysis	Human ortholog(s) of this gene implicated in familial febrile seizures 11 and familial temporal lobe epilepsy 5.	Other	Positive_Naive, Negative_Naive
BANY.1.2.g07543	XP_023937272.1EF-hand domain-containing protein D2 homolog	XP_023937272.1EF-hand domain-containing protein D2 homolog	NA	NA	NA	NA	protein-coding	XM_024081504.2	XP_023937272.1	F:GO:0005509	F:calcium ion binding	NC_069101.1	NA	Swip-1	calcium ion binding, mesoderm development, located_in muscle tendon junction	encodes a calcium binding protein, expressed in fusion competent myoblasts and macrophages of the embryo	Other	Positive_Naive
BANY.1.2.g07544	XP_023937272.1EF-hand domain-containing protein D2 homolog	XP_023937272.1EF-hand domain-containing protein D2 homolog	NA	NA	NA	NA	NA	NA	NA	F:GO:0005509	F:calcium ion binding	NA	NA	Swip-1	calcium ion binding, mesoderm development, located_in muscle tendon junction	encodes a calcium binding protein, expressed in fusion competent myoblasts and macrophages of the embryo	Other	Positive_Naive
BANY.1.2.g08234	XP_052745732.1zinc finger protein 62-like isoform X2	XP_052745732.1zinc finger protein 62-like isoform X2	NA	NA	NA	NA	protein-coding	XM_052889771.1	XP_052745731.1	F:GO:0003676	F:nucleic acid binding	NC_069108.1	NA	crol	enables DNA-binding transcription factor activity, RNA polymerase II-specific, involved_in cell adhesion, involved_in imaginal disc-derived wing morphogenesis, involved_in negative regulation of DNA-templated transcription, involved_in negative regulation of Wnt signaling pathway	not exact match but was the highest 3/14; encodes a zinc finger transcription factor induced by 20-hydroxyecdysone at the onset of metamorphosis. It regulates wg transcription and cell cycle progression in the wing. Its over-expression in the eye accelerates the cell cycle and de-represses silenced genes.	Other	Positive_Naive
BANY.1.2.g08550	XP_052739023.1PAX-interacting protein 1	XP_052739023.1PAX-interacting protein 1	PAX transcription activation domain interacting protein	Ptip	NP_729947.2	Dmel_CG32133	protein-coding	XM_052883063.1	XP_052739023.1			NC_069090.1	NP_729947.2PAX transcription activation domain interacting protein	Ptip	anterior/posterior pattern specification, imaginal disc; embryonic pattern specification; positive regulation of antibacterial peptide biosynthetic process; part_of MLL3/4 complex	encodes a component of a Histone H3K4 methyltransferase complex that contributes to Trithorax-mediated epigenetic imprinting during development	Other	Positive_Naive, Negative_Positive
BANY.1.2.g08557	XP_052739019.1unconventional myosin-XVIIIa isoform X3	XP_052739019.1unconventional myosin-XVIIIa isoform X3	NA	NA	NA	NA	NA	NA	NA			NA	NA	Mhcl	actin filament binding, NOT enables ATP binding, NOT enables cytoskeletal motor activity, involved_in actomyosin structure organization	encodes a protein that interacts with the product of rols during myoblast fusion	Other	Positive_Naive, Negative_Positive
BANY.1.2.g08569	XP_052739019.1unconventional myosin-XVIIIa isoform X3	XP_052739019.1unconventional myosin-XVIIIa isoform X3	Myosin heavy chain-like	Mhcl	NP_732108.2	Dmel_CG31045	NA	NA	NA	F:GO:0005515	F:protein binding	NA	NP_732108.2myosin heavy chain-like, isoform A	Mhcl	actin filament binding, NOT enables ATP binding, NOT enables cytoskeletal motor activity, involved_in actomyosin structure organization	encodes a protein that interacts with the product of rols during myoblast fusion	Other	Positive_Naive, Negative_Positive
BANY.1.2.g08960	XP_052740409.1phenoloxidase-activating factor 3	XP_052740409.1phenoloxidase-activating factor 3	Melanization Protease 1	MP1	NP_649450.3	Dmel_CG1102	protein-coding	XM_052884449.1	XP_052740409.1	F:GO:0003964; F:GO:0004519; P:GO:0006278; P:GO:0090305	F:RNA-directed DNA polymerase activity; F:endonuclease activity; P:RNA-dependent DNA biosynthetic process; P:nucleic acid phosphodiester bond hydrolysis	NC_069093.1	NP_649450.3melanization protease 1, isoform A	MP1	enables endopeptidase activity, enables serine-type endopeptidase activity, involved_in melanization defense response, involved_in response to fungus, involved_in Toll receptor ligand protein activation cascade	encodes a serine protease which plays an essential role in the melanization immune response, by acting downstream of Sp7 to activate PPO1.	Other	Positive_Naive
BANY.1.2.g10394	XP_023939992.2phosphatidylinositol N-acetylglucosaminyltransferase subunit H	XP_023939992.2phosphatidylinositol N-acetylglucosaminyltransferase subunit H	NA	NA	NA	NA	protein-coding	XM_024084224.2	XP_023939992.2	C:GO:0016021; F:GO:0017176	C:integral component of membrane; F:phosphatidylinositol N-acetylglucosaminyltransferase activity	NC_069103.1	NA	PIG-H	involved_in GPI anchor biosynthetic process; part_of glycosylphosphatidylinositol-N-acetylglucosaminyltransferase (GPI-GnT) complex	Predicted to be part of glycosylphosphatidylinositol-N-acetylglucosaminyltransferase (GPI-GnT) complex	Other	Positive_Naive
BANY.1.2.g10770	XP_023940355.2G-protein coupled receptor Mth2	XP_023940355.2G-protein coupled receptor Mth2	NA	NA	NA	NA	protein-coding	XM_024084587.2	XP_023940355.2	F:GO:0004930; P:GO:0007166; P:GO:0007186; C:GO:0016021	F:G protein-coupled receptor activity; P:cell surface receptor signaling pathway; P:G protein-coupled receptor signaling pathway; C:integral component of membrane	NC_069103.1	NA	Mth2	plasma membrane, G protein-coupled receptor activity, cell surface receptor signaling pathway	cant find in drosophila melogaster, but in other drosophila and bees and wasps.	Other	Positive_Naive, Negative_Naive
BANY.1.2.g10875	XP_023940447.2poly(A) RNA polymerase, mitochondrial isoform X2	XP_023940447.2poly(A) RNA polymerase, mitochondrial isoform X2	NA	NA	NA	NA	NA	NA	NA			NA	NA	MTPAP	poly(A) RNA polymerase activity, mitochondrial mRNA 3'-end processing, tRNA stabilization	Polymerase that creates the 3' poly(A) tail of mitochondrial transcripts. This is not required for transcript stability or translation but may maintain mRNA integrity by protecting 3' termini from degradation.	Other	Positive_Naive, Negative_Naive
BANY.1.2.g10876	XP_023940447.2poly(A) RNA polymerase, mitochondrial isoform X2	XP_023940447.2poly(A) RNA polymerase, mitochondrial isoform X2	NA	NA	NA	NA	protein-coding	XM_024084679.2	XP_023940447.2			NC_069098.1	NA	MTPAP	poly(A) RNA polymerase activity, involved_in mitochondrial mRNA catabolic process, involved_in mitochondrial mRNA polyadenylation, involved_in tRNA stabilization	Polymerase that creates the 3' poly(A) tail of mitochondrial transcripts. This is not required for transcript stability or translation but may maintain mRNA integrity by protecting 3' termini from degradation	Other	Positive_Naive
BANY.1.2.g11427	XP_023940976.1putative transporter svop-1	XP_023940976.1putative transporter svop-1	uncharacterized protein	CG15221	NP_001096957.1	Dmel_CG15221	protein-coding	XM_024085208.2	XP_023940976.1			NC_069092.1	NP_001096957.1uncharacterized protein Dmel_CG15221	CG15221 or CG4324	enables transmembrane transporter activity	Predicted to enable transmembrane transporter activity. Predicted to be involved in transmembrane transport for both.	Other	Positive_Naive
BANY.1.2.g11892	XP_023941448.13-oxoacyl-[acyl-carrier-protein] reductase FabG-like	XP_023941448.13-oxoacyl-[acyl-carrier-protein] reductase FabG-like	uncharacterized protein	CG3699	NP_569875.2	Dmel_CG3699	protein-coding	XM_024085680.1	XP_023941448.1			NC_069105.1	NP_569875.2uncharacterized protein Dmel_CG3699	CG3699	enables estradiol 17-beta-dehydrogenase [NAD(P)] activity, enables oxidoreductase activity	Predicted to enable estradiol 17-beta-dehydrogenase [NAD(P)] activity and testosterone 17-beta-dehydrogenase (NADP+) activity	Other	Positive_Naive
BANY.1.2.g12819	XP_023942366.1endonuclease/exonuclease/phosphatase family domain-containing protein 1	XP_023942366.1endonuclease/exonuclease/phosphatase family domain-containing protein 1	NA	NA	NA	NA	protein-coding	XM_024086598.2	XP_023942366.1	F:GO:0004519; F:GO:0004527; P:GO:0090305	F:endonuclease activity; F:exonuclease activity; P:nucleic acid phosphodiester bond hydrolysis	NC_069085.1	NA	CG31156	mRNA binding, nucleic acid binding, structural constituent of ribosome	Predicted to enable mRNA binding activity. Predicted to be a structural constituent of ribosome. Predicted to be involved in translation	Other	Positive_Naive
BANY.1.2.g13732	XP_034837332.1heparanase isoform X2	XP_034837332.1heparanase isoform X2	uncharacterized protein	CG14309	NP_650718.2	Dmel_CG14309	protein-coding	XM_052888871.1	XP_052744831.1			NC_069106.1	NP_650718.2uncharacterized protein Dmel_CG14309	CG14309	is_active_in extracellular matrix	is_active_in extracellular matrix	Other	Positive_Naive
BANY.1.2.g14028	XP_052746576.1carboxyl-terminal PDZ ligand of neuronal nitric oxide synthase protein	XP_052746576.1carboxyl-terminal PDZ ligand of neuronal nitric oxide synthase protein	uncharacterized protein, isoform B	CG42673	NP_729509.1	Dmel_CG42673	protein-coding	XM_052890616.1	XP_052746576.1			NC_069110.1	NP_729509.1uncharacterized protein Dmel_CG42673, isoform B	CG42673	nitric-oxide synthase binding, postsynaptic actin cytoskeleton organization, located_in glutamatergic synapse	putative adapter protein	Other	Positive_Naive
BANY.1.2.g14081	XP_023943569.2head-specific guanylate cyclase	XP_023943569.2head-specific guanylate cyclase	NA	NA	NA	NA	NA	NA	NA	F:GO:0003964; F:GO:0004519; P:GO:0006278; P:GO:0090305	F:RNA-directed DNA polymerase activity; F:endonuclease activity; P:RNA-dependent DNA biosynthetic process; P:nucleic acid phosphodiester bond hydrolysis	NA	NA	-	-	not specific enough	Other	Positive_Naive
BANY.1.2.g14855	XP_039760524.1succinate dehydrogenase [ubiquinone] iron-sulfur subunit, mitochondrial	XP_039760524.1succinate dehydrogenase [ubiquinone] iron-sulfur subunit, mitochondrial	Succinate dehydrogenase, subunit B (iron-sulfur)	SdhB	NP_477101.1	Dmel_CG3283	protein-coding	XM_024088511.2	XP_023944279.1	C:GO:0005743; P:GO:0006099; F:GO:0008177; F:GO:0009055; P:GO:0022900; F:GO:0046872; F:GO:0051537; F:GO:0051538; F:GO:0051539	C:mitochondrial inner membrane; P:tricarboxylic acid cycle; F:succinate dehydrogenase (ubiquinone) activity; F:electron transfer activity; P:electron transport chain; F:metal ion binding; F:2 iron, 2 sulfur cluster binding; F:3 iron, 4 sulfur cluster binding; F:4 iron, 4 sulfur cluster binding	NC_069106.1	NP_477101.1succinate dehydrogenase, subunit B (iron-sulfur)	SdhB	mitochondrial electron transport, succinate to ubiquinone; enables iron-sulfur cluster binding; succinate dehydrogenase (ubiquinone) activity	encodes the iron-sulfur cluster-containing subunit of the succinate dehydrogenase complex, which oxidizes succinate to fumarate and passes the electrons to quinones	Other	Positive_Naive, Negative_Positive
BANY.1.2.g15154	XP_023944586.1high affinity copper uptake protein 1	XP_023944586.1high affinity copper uptake protein 1	NA	NA	NA	NA	protein-coding	XM_024088818.2	XP_023944586.1	F:GO:0005375; C:GO:0016021; P:GO:0035434	F:copper ion transmembrane transporter activity; C:integral component of membrane; P:copper ion transmembrane transport	NC_069103.1	NA	Ctr1A	copper ion transmembrane transporter activity, intracellular copper ion homeostasis, regulation of heart rate	encodes a plasma membrane protein that functions as a copper transporter. It is required to drive neuropeptide maturation during normal growth and development	Other	Positive_Naive
BANY.1.2.g15224	XP_034833294.1protein app1-like	XP_034833294.1protein app1-like	NA	NA	NA	NA	protein-coding	XM_024088878.2	XP_023944646.2			NC_069083.1	NA	ApepP	metalloaminopeptidase activity, involved_in proteolysis	Catalyzes the removal of a penultimate prolyl residue from the N-termini of peptides, such as Arg-Pro-Pro	Other	Positive_Naive
BANY.1.2.g15239	XP_052741399.1larval cuticle protein LCP-17-like isoform X2	XP_052741399.1larval cuticle protein LCP-17-like isoform X2	Cuticular protein 67Fb	Cpr67Fb	NP_648420.1	Dmel_CG18348	protein-coding	XM_052885438.1	XP_052741398.1	F:GO:0003964; F:GO:0004519; P:GO:0006278; F:GO:0042302; P:GO:0090305	F:RNA-directed DNA polymerase activity; F:endonuclease activity; P:RNA-dependent DNA biosynthetic process; F:structural constituent of cuticle; P:nucleic acid phosphodiester bond hydrolysis	NC_069096.1	NP_648420.1cuticular protein 67Fb	Cpr67Fb	structural constituent of chitin-based larval cuticle, sexual reproduction	Predicted to be a structural constituent of chitin-based larval cuticle. Involved in sexual reproduction.	Other	Positive_Naive
BANY.1.2.g16046	XP_047504807.1protein ALP1-like	XP_047504807.1protein ALP1-like	uncharacterized protein	CG7492	NP_648146.1	Dmel_CG7492	protein-coding	XM_052882495.1_XM_052891373.1_XM_052881754.1_XM_052884038.1_XM_052888807.1_XM_052888810.1_XM_052888723.1_XM_052888725.1_XM_052889642.1_XM_052889647.1_XM_052889488.1_XM_052889480.1_XM_052889540.1_XM_052889555.1_XM_052889736.1_XM_052890919.1	XP_052738455.1_XP_052747333.1_XP_052737714.1_XP_052739998.1_XP_052744767.1_XP_052744770.1_XP_052744683.1_XP_052744685.1_XP_052745602.1_XP_052745607.1_XP_052745448.1_XP_052745440.1_XP_052745500.1_XP_052745515.1_XP_052745696.1_XP_052746879.1			NC_069083.1_NC_069085.1_NC_069087.1_NC_069092.1_NC_069105.1_NC_069108.1_NC_069110.1	NP_648146.1uncharacterized protein Dmel_CG7492	CG7492 or Zasp52	actin binding, muscle alpha-actinin binding, muscle structure development, myofibril assembly, located_in actin cytoskeleton, located_in zonula adherens	Zasp52 based on using alp-1 in c.elegans to find orthologs in dmel. Not much about CG7492. for zasp, encodes a member of the Zasp protein family. It is a scaffold protein that binds the product of Actn and localizes to muscle attachment sites and Z-discs in muscle cells, as well as localizing cortically in non-muscle cells. It plays a role in muscle development, especially in myofibril assembly	Other	Positive_Naive
BANY.1.2.g16223	XP_023945613.2chondroitin sulfate synthase 1	XP_023945613.2chondroitin sulfate synthase 1	NA	NA	NA	NA	NA	NA	NA	C:GO:0016021; F:GO:0016757	C:integral component of membrane; F:transferase activity, transferring glycosyl groups	NA	NA	Chsy	enables glucuronosyl-N-acetylgalactosaminyl-proteoglycan 4-beta-N-acetylgalactosaminyltransferase activity	-	Other	Positive_Naive
BANY.1.2.g16254	XP_023945635.1cyclin-dependent kinases regulatory subunit-like	XP_023945635.1cyclin-dependent kinases regulatory subunit-like	NA	NA	NA	NA	protein-coding	XM_024089867.2	XP_023945635.1	P:GO:0000079; F:GO:0016538; P:GO:0051301	P:regulation of cyclin-dependent protein serine/threonine kinase activity; F:cyclin-dependent protein serine/threonine kinase regulator activity; P:cell division	NC_069104.1	NA	Cks85A	cyclin-dependent protein serine/threonine kinase activator activity, mitotic cell cycle	-	Other	Positive_Naive, Negative_Naive
BANY.1.2.g16386	XP_023945738.1probable glucosamine 6-phosphate N-acetyltransferase	XP_023945738.1probable glucosamine 6-phosphate N-acetyltransferase	Glucosamine-phosphate N-acetyltransferase	Gnpnat	NP_651719.1	Dmel_CG1969	protein-coding	XM_024089970.2	XP_023945738.1	F:GO:0004343; P:GO:0006048	F:glucosamine 6-phosphate N-acetyltransferase activity; P:UDP-N-acetylglucosamine biosynthetic process	NC_069103.1	NP_651719.1Glucosamine-phosphate N-acetyltransferase, isoform A	Gnpnat	acyltransferase activity, transferring groups other than amino-acyl groups	NA	Other	Positive_Naive
BANY.1.2.g16567	XP_023945923.1transcription factor Sox-5	XP_023945923.1transcription factor Sox-5	NA	NA	NA	NA	NA	NA	NA	F:GO:0003677; C:GO:0005634; P:GO:0006355	F:DNA binding; C:nucleus; P:regulation of transcription, DNA-templated	NA	NA	Sox102F	positive regulation of heart contraction, DNA-binding transcription factor activity, RNA polymerase II-specific	encodes a transcription factor in the Sox gene family that regulates the Wnt signaling pathway. Its roles include heart development and cardiac function, and wing vein development and patterning	Other	Positive_Naive
BANY.1.2.g17391	XP_052741252.1general transcription factor IIH subunit 2	XP_052741252.1general transcription factor IIH subunit 2	NA	NA	NA	NA	protein-coding	XM_052885292.1	XP_052741252.1	C:GO:0000439; F:GO:0003964; F:GO:0004519; P:GO:0006278; P:GO:0006289; P:GO:0006351; P:GO:0090305	C:transcription factor TFIIH core complex; F:RNA-directed DNA polymerase activity; F:endonuclease activity; P:RNA-dependent DNA biosynthetic process; P:nucleotide-excision repair; P:transcription, DNA-templated; P:nucleic acid phosphodiester bond hydrolysis	NC_069096.1	NA	Ssl1	zinc ion binding, transcription by RNA polymerase II, involved_in transcription initiation at RNA polymerase II promoter, involved_in RNA polymerase II promoter clearance	Predicted to enable zinc ion binding activity. Involved in transcription by RNA polymerase II. Part of transcription factor TFIIH holo complex	Other	Positive_Naive
BANY.1.2.g17609	XP_052738294.1ras-related and estrogen-regulated growth inhibitor isoform X2	XP_052738294.1ras-related and estrogen-regulated growth inhibitor isoform X2	NA	NA	NA	NA	NA	NA	NA	F:GO:0000166; F:GO:0003924; F:GO:0005525; P:GO:0007165; C:GO:0016020	F:nucleotide binding; F:GTPase activity; F:GTP binding; P:signal transduction; C:membrane	NA	NA	CG8519	GTP binding, GTPase activity	no exact match but highest is 4/14	Other	Positive_Naive
BANY.1.2.g18042	ATY51954.1CRAL-TRIO domain-containing protein	ATY51954.1CRAL-TRIO domain-containing protein	NA	NA	NA	NA	protein-coding	XM_052883280.1_XM_024091595.2	XP_052739240.1_XP_023947363.2			NC_069090.1	NA	CG13893	phosphatidylcholine transporter activity, phosphatidylinositol transfer activity	not exact match but highest is 6/14. Predicted to enable phosphatidylcholine transporter activity and phosphatidylinositol transfer activity.	Other	Positive_Naive
BANY.1.2.g18096	XP_023947433.1UPF0547 protein C16orf87 homolog	XP_023947433.1UPF0547 protein C16orf87 homolog	NA	NA	NA	NA	protein-coding	XM_024091665.2	XP_023947433.1			NC_069109.1	NA	-	-	not specific enough	Other	Positive_Naive
BANY.1.2.g18549	XP_052745896.1serine hydrolase-like protein	XP_052745896.1serine hydrolase-like protein	NA	NA	NA	NA	protein-coding	XM_052889936.1_XM_052890938.1	XP_052745896.1_XP_052746898.1	F:GO:0016787	F:hydrolase activity	NC_069108.1_NW_026441250.1	NA	-	-	not specific enough	Other	Positive_Naive
BANY.1.2.g18747	CAH2268237.1 jg22296	CAH2268237.1 jg22296	uncharacterized protein	CG15594	NP_731062.1	Dmel_CG15594	protein-coding	XM_024092219.2	XP_023947987.2	C:GO:0016020	C:membrane	NC_069106.1	NP_731062.1uncharacterized protein Dmel_CG15594	CG15594	-	-	Other	Positive_Naive
BANY.1.2.g19465	XP_052747475.1protein obstructor-E-like isoform X2	XP_052747475.1protein obstructor-E-like isoform X2	NA	NA	NA	NA	protein-coding	XM_052891514.1	XP_052747474.1	C:GO:0005576; P:GO:0006030; F:GO:0008061	C:extracellular region; P:chitin metabolic process; F:chitin binding	NC_069086.1	NA	obst-e	chitin binding, chitin-based cuticle development	-	Other	Positive_Naive, Negative_Naive
BANY.1.2.g19749	XP_052740533.1acid sphingomyelinase-like phosphodiesterase 3a	XP_052740533.1acid sphingomyelinase-like phosphodiesterase 3a	NA	NA	NA	NA	protein-coding	XM_052884573.1	XP_052740533.1	C:GO:0016021; F:GO:0016787	C:integral component of membrane; F:hydrolase activity	NC_069094.1	NA	CG32052	hydrolase activity, phosphoric diester hydrolase activity	NA	Other	Positive_Naive
BANY.1.2.g20007	---NA---	---NA---	NA	NA	NA	NA	NA	NA	NA	F:GO:0003964; F:GO:0004519; P:GO:0006278; P:GO:0090305	F:RNA-directed DNA polymerase activity; F:endonuclease activity; P:RNA-dependent DNA biosynthetic process; P:nucleic acid phosphodiester bond hydrolysis	NA	NA	-	-	-	Other	Positive_Naive
BANY.1.2.g20606	XP_023949646.1carbonic anhydrase 1	XP_023949646.1carbonic anhydrase 1	Carbonic anhydrase 1	CAH1	NP_523561.1	Dmel_CG7820	protein-coding	XM_024093878.2	XP_023949646.1			NC_069083.1	NP_523561.1carbonic anhydrase 1	CAH1	carbonate dehydratase activity	encodes an alpha-class carbonate dehydratase that catalyzes the reversible hydration/dehydration of carbon dioxide to bicarbonate and protons	Other	Positive_Naive
BANY.1.2.g20669	XP_023949710.1cAMP-regulated phosphoprotein 19	XP_023949710.1cAMP-regulated phosphoprotein 19	NA	NA	NA	NA	protein-coding	XM_024093942.2	XP_023949710.1			NC_069083.1	NA	endos	protein phosphatase inhibitor activity, regulation of meiotic cell cycle, regulation of mitotic nuclear division, response to nutrient	encodes a protein that, after its phosphorylation by the kinase encoded by gwl, inhibits the phosphatase encoded by tws. This inhibition is important for the entry of cells into M phase during the cell cycle	Other	Positive_Naive
BANY.1.2.g20964	XP_023949953.2alkaline phosphatase isoform X2	XP_023949953.2alkaline phosphatase isoform X2	NA	NA	NA	NA	protein-coding	XM_024094184.2	XP_023949952.2	F:GO:0004035; C:GO:0016021; P:GO:0016311	F:alkaline phosphatase activity; C:integral component of membrane; P:dephosphorylation	NC_069098.1	NA	-	-	too general	Other	Positive_Naive
BANY.1.2.g21043	XP_052742310.1splicing factor, arginine/serine-rich 19-like	XP_052742310.1splicing factor, arginine/serine-rich 19-like	NA	NA	NA	NA	protein-coding	XM_052886350.1	XP_052742310.1			NC_069098.1	NA	CG2926	regulation of alternative mRNA splicing, via spliceosome	not exact match 2/14, involved in regulation of alternative mRNA splicing, via spliceosome.	Other	Positive_Naive, Negative_Positive
BANY.1.2.g21907	XP_023950838.1uncharacterized protein LOC112055080	XP_023950838.1uncharacterized protein LOC112055080	Osiris 7	Osi7	NP_649626.1	Dmel_CG1153	protein-coding	XM_024095070.2	XP_023950838.1	C:GO:0016021	C:integral component of membrane	NC_069106.1	NP_649626.1osiris 7	Osi7	-	-	Other	Positive_Naive
BANY.1.2.g22732	XP_023951569.2facilitated trehalose transporter Tret1-like	XP_023951569.2facilitated trehalose transporter Tret1-like	uncharacterized protein	CG6484	NP_611234.1	Dmel_CG6484	protein-coding	XM_024095799.2_XM_024095801.2	XP_023951567.2_XP_023951569.2	P:GO:0008643; C:GO:0016021; F:GO:0022857; P:GO:0055085	P:carbohydrate transport; C:integral component of membrane; F:transmembrane transporter activity; P:transmembrane transport	NC_069084.1	NP_611234.1uncharacterized protein Dmel_CG6484	CG6484	sugar transmembrane transporter activity, carbohydrate transport,	-	Other	Positive_Naive
BANY.1.2.g22785	KOB65736.1Lateral signaling target protein	KOB65736.1Lateral signaling target protein	NA	NA	NA	NA	NA	NA	NA			NA	NA	-	-	not specific enough	Other	Positive_Naive, Negative_Positive
BANY.1.2.g24672	XP_052745755.1zinc finger protein ZFP2-like isoform X2	XP_052745755.1zinc finger protein ZFP2-like isoform X2	NA	NA	NA	NA	NA	NA	NA			NA	NA	crol	enables DNA-binding transcription factor activity, RNA polymerase II-specific, involved_in cell adhesion, involved_in imaginal disc-derived wing morphogenesis, involved_in negative regulation of DNA-templated transcription, involved_in negative regulation of Wnt signaling pathway	not exact match but was the highest 3/14; encodes a zinc finger transcription factor induced by 20-hydroxyecdysone at the onset of metamorphosis. It regulates wg transcription and cell cycle progression in the wing. Its over-expression in the eye accelerates the cell cycle and de-represses silenced genes.	Other	Positive_Naive
BANY.1.2.g25373	XP_052746387.1ferrochelatase, mitochondrial	XP_052746387.1ferrochelatase, mitochondrial	NA	NA	NA	NA	NA	NA	NA	C:GO:0016020; C:GO:0016021	C:membrane; C:integral component of membrane	NA	NA	FeCH	ferrochelatase activity	play a crucial role in maintaining protein structure	Other	Positive_Naive, Negative_Positive
BANY.1.2.g25742	XP_023946340.2succinate--CoA ligase [GDP-forming] subunit beta, mitochondrial	XP_023946340.2succinate--CoA ligase [GDP-forming] subunit beta, mitochondrial	NA	NA	NA	NA	NA	NA	NA	F:GO:0000166; F:GO:0004774; F:GO:0043167	F:nucleotide binding; F:succinate-CoA ligase activity; F:ion binding	NA	NA	ScsbetaG	ATP binding, catalytic activity, succinyl-CoA metabolic process	encodes a subunit of the ligase that converts succinate to succinyl-CoA. It is involved in cuticle pigmentation	Other	Positive_Naive
BANY.1.2.g25939	XP_052741331.1G-protein coupled receptor Mth2	XP_052741331.1G-protein coupled receptor Mth2	NA	NA	NA	NA	NA	NA	NA	F:GO:0004888; F:GO:0004930; P:GO:0007166; P:GO:0007186; C:GO:0016020; C:GO:0016021	F:transmembrane signaling receptor activity; F:G protein-coupled receptor activity; P:cell surface receptor signaling pathway; P:G protein-coupled receptor signaling pathway; C:membrane; C:integral component of membrane	NA	NA	Mth2	plasma membrane, G protein-coupled receptor activity, cell surface receptor signaling pathway	cant find in drosophila melogaster, but in other drosophila and bees and wasps.	Other	Positive_Naive
BANY.1.2.g26084	XP_052745873.1mannosyl-oligosaccharide glucosidase isoform X2	XP_052745873.1mannosyl-oligosaccharide glucosidase isoform X2	NA	NA	NA	NA	NA	NA	NA	F:GO:0004252; P:GO:0006508; C:GO:0016021; F:GO:0022857; P:GO:0055085	F:serine-type endopeptidase activity; P:proteolysis; C:integral component of membrane; F:transmembrane transporter activity; P:transmembrane transport	NA	NA	GCS1	Glc3Man9GlcNAc2 oligosaccharide glucosidase activity; carbohydrate metabolic process; oligosaccharide metabolic process	-	Other	Positive_Naive, Negative_Naive
BANY.1.2.g26239	XP_052737207.1receptor-mediated endocytosis protein 6 homolog	XP_052737207.1receptor-mediated endocytosis protein 6 homolog	NA	NA	NA	NA	NA	NA	NA	P:GO:0065007	P:biological regulation	NA	NA	-	enables guanyl-nucleotide exchange factor activity, enables small GTPase binding, involved_in vesicle-mediated transport	not sure in drosophila, but based on apple maggot's ncbi go terms	Other	Positive_Naive
BANY.1.2.g00845	XP_023939182.1membrane-associated progesterone receptor component 1	XP_023939182.1membrane-associated progesterone receptor component 1	NA	NA	NA	NA	protein-coding	XM_024083414.2	XP_023939182.1	C:GO:0016021	C:integral component of membrane	NC_069088.1	NA	MSBP	ecdysone binding	Enables ecdysone binding activity.	Other	Negative_Naive, Negative_Positive
BANY.1.2.g01973	XP_052744088.1zinc carboxypeptidase-like	XP_052744088.1zinc carboxypeptidase-like	uncharacterized protein	CG17633	NP_609310.2	Dmel_CG17633	protein-coding	XM_052888128.1	XP_052744088.1	F:GO:0003964; F:GO:0004519; P:GO:0006278; P:GO:0090305	F:RNA-directed DNA polymerase activity; F:endonuclease activity; P:RNA-dependent DNA biosynthetic process; P:nucleic acid phosphodiester bond hydrolysis	NC_069103.1	NA	CG17633	metallocarboxypeptidase activity, zinc ion binding, proteolysis	-	Other	Negative_Naive
BANY.1.2.g02758	XP_023954293.2B-cell receptor-associated protein 31	XP_023954293.2B-cell receptor-associated protein 31	NA	NA	NA	NA	protein-coding	XM_024098525.2	XP_023954293.2	C:GO:0005783; P:GO:0006886; C:GO:0016021	C:endoplasmic reticulum; P:intracellular protein transport; C:integral component of membrane	NC_069096.1	NA	CG13887	endoplasmic reticulum to Golgi vesicle-mediated transport, intracellular protein transport	could be interesting gene; Human ortholog(s) of this gene implicated in deafness, dystonia, and cerebral hypomyelination and sensorineural hearing loss.	Other	Negative_Naive
BANY.1.2.g03328	XP_023954781.2Golgi apparatus protein 1 isoform X2	XP_023954781.2Golgi apparatus protein 1 isoform X2	NA	NA	NA	NA	NA	NA	NA	C:GO:0000139; C:GO:0016021	C:Golgi membrane; C:integral component of membrane	NA	NA	Glg1	fibroblast growth factor binding	-	Other	Negative_Naive
BANY.1.2.g03478	XP_023954901.1chromosome-associated kinesin KIF4	XP_023954901.1chromosome-associated kinesin KIF4	NA	NA	NA	NA	protein-coding	XM_024099133.2	XP_023954901.1	F:GO:0003777; F:GO:0005524; C:GO:0005874; P:GO:0007018; F:GO:0008017	F:microtubule motor activity; F:ATP binding; C:microtubule; P:microtubule-based movement; F:microtubule binding	NC_069103.1	NA	Klp3A	microtubule binding, chromosome segregation, meiosis I cytokinesis,	encodes a microtubule motor protein involved in chromosome segregation and mitotic spindle morphogenesis	Other	Negative_Naive
BANY.1.2.g04208	XP_052739973.1chymotrypsin-2-like	XP_052739973.1chymotrypsin-2-like	NA	NA	NA	NA	protein-coding	XM_052884013.1	XP_052739973.1	F:GO:0004252; P:GO:0006508	F:serine-type endopeptidase activity; P:proteolysis	NC_069092.1	NA	-	serine-type endopeptidase activity, proteolysis	not specific enough; GO terms based on orthodb bombyx mori	Other	Negative_Naive
BANY.1.2.g04471	ADI61817.1endonuclease-reverse transcriptase	ADI61817.1endonuclease-reverse transcriptase	NA	NA	NA	NA	NA	NA	NA	F:GO:0003964; F:GO:0004519; P:GO:0006278; P:GO:0007155; P:GO:0007229; C:GO:0016021; P:GO:0090305	F:RNA-directed DNA polymerase activity; F:endonuclease activity; P:RNA-dependent DNA biosynthetic process; P:cell adhesion; P:integrin-mediated signaling pathway; C:integral component of membrane; P:nucleic acid phosphodiester bond hydrolysis	NA	NA	-	-	-	Other	Negative_Naive
BANY.1.2.g05534	XP_023935325.1tetratricopeptide repeat protein 8	XP_023935325.1tetratricopeptide repeat protein 8	Bardet-Biedl syndrome 8	BBS8	NP_608524.1	Dmel_CG13691	protein-coding	XM_024079557.2	XP_023935325.1	F:GO:0005515; C:GO:0034464; P:GO:1905515	F:protein binding; C:BBSome; P:non-motile cilium assembly	NC_069091.1	NA	BBS8	cilium assembly	seems interesting; Human ortholog(s) of this gene implicated in Bardet-Biedl syndrome; Bardet-Biedl syndrome 8 (vision loss and developmental disabilities); and retinitis pigmentosa 51	Other	Negative_Naive
BANY.1.2.g05567	XP_023935372.1A-kinase anchor protein 200	XP_023935372.1A-kinase anchor protein 200	NA	NA	NA	NA	NA	NA	NA			NA	NA	Akap200	actin filament binding, Notch binding, protein kinase A regulatory subunit binding, behavioral response to ethanol, circadian rhythm, positive regulation of Notch signaling pathway, regulation of actin cytoskeleton organization	encodes a scaffolding protein that contributes to the spatial and temporal regulation of the Protein Kinase A holoenzyme. It regulates the Notch signaling and the organization of the actin cytoskeleton	Other	Negative_Naive
BANY.1.2.g05985	XP_039752742.1monocarboxylate transporter 12-like isoform X3	XP_039752742.1monocarboxylate transporter 12-like isoform X3	uncharacterized protein, isoform D		NP_573375.2	Dmel_CG8028	protein-coding	XM_052883022.1_XM_052882995.1_XM_052883002.1	XP_052738982.1_XP_052738955.1_XP_052738962.1	F:GO:0003676; F:GO:0005179; C:GO:0005576; P:GO:0007165; F:GO:0008270	F:nucleic acid binding; F:hormone activity; C:extracellular region; P:signal transduction; F:zinc ion binding	NC_069083.1	NA	CG8028	monocarboxylic acid transmembrane transporter activity, renal tubular secretion, response to toxic substance	seems interesting; Human ortholog(s) of this gene implicated in cataract 47	Other	Negative_Naive
BANY.1.2.g05994	XP_023935755.2trypsin CFT-1-like	XP_023935755.2trypsin CFT-1-like	uncharacterized protein, isoform A	CG3355	NP_608848.1	Dmel_CG3355	protein-coding	XM_024079987.2	XP_023935755.2	F:GO:0004252; P:GO:0006508	F:serine-type endopeptidase activity; P:proteolysis	NC_069083.1	NA	CG3355	serine hydrolase activity, serine-type endopeptidase activity	-	Other	Negative_Naive
BANY.1.2.g06723	XP_045766993.1putative inactive cysteine synthase 2	XP_045766993.1putative inactive cysteine synthase 2	NA	NA	NA	NA	protein-coding	XM_024080634.2	XP_023936402.2	P:GO:0006535; F:GO:0050017	P:cysteine biosynthetic process from serine; F:L-3-cyanoalanine synthase activity	NC_069097.1	NA	Cbs	determination of adult lifespan, response to endoplasmic reticulum stress	not exact match 8/14	Other	Negative_Naive
BANY.1.2.g06739	XP_023936446.2cytochrome P450 6B7-like	XP_023936446.2cytochrome P450 6B7-like	Cytochrome P450 6a2	Cyp6a2	NP_523628.1	Dmel_CG9438	protein-coding	XM_024080678.2	XP_023936446.2	F:GO:0004497; F:GO:0005506; F:GO:0016705; F:GO:0020037; P:GO:0055114	F:monooxygenase activity; F:iron ion binding; F:oxidoreductase activity, acting on paired donors, with incorporation or reduction of molecular oxygen; F:heme binding; P:oxidation-reduction process	NC_069097.1	NA	Cyp6a2	dimethylnitrosamine demethylase activity, response to caffeine, response to DDT	involved in the breakdown of synthetic insecticides and may be involved in the metabolism of insect hormones	Other	Negative_Naive
BANY.1.2.g06982	XP_039762256.1lisH domain-containing protein C1711.05-like	XP_039762256.1lisH domain-containing protein C1711.05-like	Iruka	Iru	NP_649859.1	Dmel_CG11982	protein-coding	XM_052890019.1	XP_052745979.1	F:GO:0003964; F:GO:0004519; P:GO:0006278; P:GO:0090305	F:RNA-directed DNA polymerase activity; F:endonuclease activity; P:RNA-dependent DNA biosynthetic process; P:nucleic acid phosphodiester bond hydrolysis	NC_069108.1	NA	Iru	ubiquitin protein ligase activity, protein polyubiquitination	plays a role in the quality control of miRNA-mediated silencing	Other	Negative_Naive
BANY.1.2.g07086	XP_052746809.1bombyxin A-3 homolog	XP_052746809.1bombyxin A-3 homolog	NA	NA	NA	NA	NA	NA	NA	F:GO:0005179; C:GO:0005576	F:hormone activity; C:extracellular region	NA	NA	Bom	growth factor activity, hormone activity	no actual ortholog. Used bombyxin instead, which has unknown in drosophila. In bombyx mori, is a brain peptide that activates prothoracic glands to produce ecdysone. Might be insulin-like peptide 6 in drosophila	Other	Negative_Naive
BANY.1.2.g07087	XP_039753155.1bombyxin A-1 homolog	XP_039753155.1bombyxin A-1 homolog	NA	NA	NA	NA	NA	NA	NA	F:GO:0005179; C:GO:0005576	F:hormone activity; C:extracellular region	NA	NA	Bom	growth factor activity, hormone activity	no actual ortholog. Used bombyxin instead, which has unknown in drosophila. In bombyx mori, is a brain peptide that activates prothoracic glands to produce ecdysone. Might be insulin-like peptide 1 in drosophila	Other	Negative_Naive
BANY.1.2.g07359	XP_039762501.1sugar transporter ERD6-like 6	XP_039762501.1sugar transporter ERD6-like 6	NA	NA	NA	NA	protein-coding	XM_052890395.1	XP_052746355.1	C:GO:0016021; F:GO:0022857; P:GO:0055085	C:integral component of membrane; F:transmembrane transporter activity; P:transmembrane transport	NC_069109.1	NA	Tret1	glucose transmembrane transporter activity, trehalose transmembrane transporter activity	-	Other	Negative_Naive
BANY.1.2.g07728	XP_052742326.1craniofacial development protein 2-like	XP_052742326.1craniofacial development protein 2-like	NA	NA	NA	NA	NA	NA	NA	F:GO:0003964; F:GO:0004519; P:GO:0006278; P:GO:0090305	F:RNA-directed DNA polymerase activity; F:endonuclease activity; P:RNA-dependent DNA biosynthetic process; P:nucleic acid phosphodiester bond hydrolysis	NA	NA	Yeti	chromosome organization, meiotic/ mitotic chromosome condensation	-	Other	Negative_Naive
BANY.1.2.g07842	XP_023937515.1bombyxin A-3 homolog	XP_023937515.1bombyxin A-3 homolog	NA	NA	NA	NA	protein-coding	XM_024081747.2	XP_023937515.1			NC_069110.1	NA	Bom	growth factor activity, hormone activity	no actual ortholog. Used bombyxin instead, which has unknown in drosophila. In bombyx mori, is a brain peptide that activates prothoracic glands to produce ecdysone. Might be insulin-like peptide 6 in drosophila	Other	Negative_Naive
BANY.1.2.g08129	XP_052746808.1dnaJ homolog subfamily C member 22	XP_052746808.1dnaJ homolog subfamily C member 22	NA	NA	NA	NA	protein-coding	XM_052890848.1	XP_052746808.1	C:GO:0016021	C:integral component of membrane	NC_069110.1	NA	wus	endocytosis, liquid clearance, open tracheal system	-	Other	Negative_Naive
BANY.1.2.g08213	XP_052738630.1esterase FE4	XP_052738630.1esterase FE4	NA	NA	NA	NA	protein-coding	XM_052882670.1	XP_052738630.1	F:GO:0016787	F:hydrolase activity	NC_069089.1	NA	-	-	not sure what the ortholog is in drosophila (might be Hydr1) or bicyclus, but in aphids and bees confers insecticide resistance, oxidative resistance during adverse environmental stress	Other	Negative_Naive
BANY.1.2.g08275	XP_052745678.1zinc finger protein 271 isoform X2	XP_052745678.1zinc finger protein 271 isoform X2	NA	NA	NA	NA	NA	NA	NA	F:GO:0003676	F:nucleic acid binding	NA	NA	crol	enables DNA-binding transcription factor activity, RNA polymerase II-specific, involved_in cell adhesion, involved_in imaginal disc-derived wing morphogenesis, involved_in negative regulation of DNA-templated transcription, involved_in negative regulation of Wnt signaling pathway	not sure, might be crol.	Other	Negative_Naive
BANY.1.2.g10360	XP_023940010.2aldo-keto reductase family 1 member A1	XP_023940010.2aldo-keto reductase family 1 member A1	uncharacterized protein	CG2767	NP_649757.1	Dmel_CG2767	protein-coding	XM_024084242.2	XP_023940010.2	F:GO:0016491; P:GO:0055114	F:oxidoreductase activity; P:oxidation-reduction process	NC_069103.1	NA	CG2767	alditol:NADP+ 1-oxidoreductase activity	-	Other	Negative_Naive
BANY.1.2.g10362	XP_023940016.2HSPB1-associated protein 1	XP_023940016.2HSPB1-associated protein 1	HSPB1 associated protein 1	HSPBAP1	NP_651581.2	Dmel_CG43320	protein-coding	XM_024084248.2	XP_023940016.2			NC_069103.1	NA	HSPBAP1	2-oxoglutarate-dependent dioxygenase activity	Predicted to enable 2-oxoglutarate-dependent dioxygenase activity.	Other	Negative_Naive
BANY.1.2.g10534	XP_023940205.2vitamin K-dependent gamma-carboxylase	XP_023940205.2vitamin K-dependent gamma-carboxylase	NA	NA	NA	NA	protein-coding	XM_024084437.2	XP_023940205.2	F:GO:0008488; C:GO:0016021; P:GO:0017187	F:gamma-glutamyl carboxylase activity; C:integral component of membrane; P:peptidyl-glutamic acid carboxylation	NC_069089.1	NA	GC	gamma-glutamyl carboxylase activity, vitamin binding	Vitamin K-dependent (VKD) carboxylation is a post-translational modification that converts specific glutamate residues (Glu) to gamma-carboxyglutamate residues (Gla) in VKD proteins	Other	Negative_Naive
BANY.1.2.g10810	XP_052745829.1keratin-associated protein 9-1-like isoform X2	XP_052745829.1keratin-associated protein 9-1-like isoform X2	NA	NA	NA	NA	protein-coding	XM_052889859.1	XP_052745819.1			NC_069085.1	NA	-	-	matches are 1/14 for drosophila; in humans, essential in keratisation of hair	Other	Negative_Naive
BANY.1.2.g11004	XP_052743843.1peptide-N(4)-(N-acetyl-beta-glucosaminyl)asparagine amidase	XP_052743843.1peptide-N(4)-(N-acetyl-beta-glucosaminyl)asparagine amidase	PNGase-like	Pngl	NP_610192.1	Dmel_CG7865	NA	NA	NA	C:GO:0005737; P:GO:0006516	C:cytoplasm; P:glycoprotein catabolic process	NA	NA	Pngl	peptide-N4-(N-acetyl-beta-glucosaminyl)asparagine amidase activity; positive regulation of BMP signaling pathway; protein deglycosylation; visceral mesoderm-endoderm interaction involved in midgut development; protein quality control for misfolded or incompletely synthesized proteins	Specifically deglycosylates the denatured form of N-linked glycoproteins in the cytoplasm and assists their proteasome-mediated degradation. Cleaves the beta-aspartyl-glucosamine (GlcNAc) of the glycan and the amide side chain of Asn, converting Asn to Asp.	Other	Negative_Naive, Negative_Positive
BANY.1.2.g11590	XP_023941138.2trypsin-1-like	XP_023941138.2trypsin-1-like	NA	NA	NA	NA	protein-coding	XM_024085370.2	XP_023941138.2	F:GO:0004252; P:GO:0006508; C:GO:0016021	F:serine-type endopeptidase activity; P:proteolysis; C:integral component of membrane	NC_069101.1	NA	Try29F	serine-type endopeptidase activity, proteolysis	-	Other	Negative_Naive
BANY.1.2.g11771	XP_023941301.2putative RNA-binding protein Luc7-like 1 isoform X1	XP_023941301.2putative RNA-binding protein Luc7-like 1 isoform X1	NA	NA	NA	NA	protein-coding	XM_024085533.2	XP_023941301.2	F:GO:0003729; C:GO:0005685; P:GO:0006376	F:mRNA binding; C:U1 snRNP; P:mRNA splice site selection	NC_069093.1	NA	CG7564	mRNA binding, mRNA splicing, via spliceosome	-	Other	Negative_Naive
BANY.1.2.g12017	XP_045498899.1cuticle protein 16.5-like	XP_050348477.1cuticle protein 16.5-like	NA	NA	NA	NA	NA	NA	NA			NA	NA	CG13504	RNA polymerase II transcription regulator complex, transcription coactivator activity	gene name withdrawn in flybase, go terms based on uniprot	Other	Negative_Naive
BANY.1.2.g12358	XP_023941915.2dual specificity protein phosphatase Mpk3	XP_023941915.2dual specificity protein phosphatase Mpk3	NA	NA	NA	NA	NA	NA	NA	P:GO:0006470; F:GO:0008138	P:protein dephosphorylation; F:protein tyrosine/serine/threonine phosphatase activity	NA	NA	Mkp3	MAP kinase tyrosine phosphatase activity, imaginal disc-derived wing vein specification, mucosal immune response, negative regulation of epidermal growth factor receptor signaling pathway, negative regulation of ERK1 and ERK2 cascade, negative regulation of insulin receptor signaling, negative regulation of MAPK cascade	encodes a member of the mitogen-activated protein kinase phosphatases that inactivate MAPKs. It dephosphorylates the phosphorylated active forms of the products of p38a and rl.	Other	Negative_Naive
BANY.1.2.g12457	XP_023942041.2adenosine deaminase 2-A-like	XP_023942041.2adenosine deaminase 2-A-like	Adenosine deaminase-related growth factor A	Adgf-A	NP_524130.1	Dmel_CG5992	protein-coding	XM_024086273.2	XP_023942041.2	F:GO:0004000; C:GO:0005615; P:GO:0006154	F:adenosine deaminase activity; C:extracellular space; P:adenosine catabolic process	NC_069090.1	NA	Adgf-A	adenosine deaminase activity, cellular response to sucrose starvation, hemocyte differentiation, regulation of carbohydrate metabolic process	encodes an extracellular deaminase that regulates the level of extracellular adenosine by converting adenosine to inosine. This activity is important for regulation of systemic metabolism, especially during stress and infection.	Other	Negative_Naive
BANY.1.2.g12474	XP_052746769.1PAN2-PAN3 deadenylation complex subunit PAN3	XP_052746769.1PAN2-PAN3 deadenylation complex subunit PAN3	NA	NA	NA	NA	NA	NA	NA	F:GO:0003964; F:GO:0004519; P:GO:0006278; P:GO:0090305	F:RNA-directed DNA polymerase activity; F:endonuclease activity; P:RNA-dependent DNA biosynthetic process; P:nucleic acid phosphodiester bond hydrolysis	NA	NA	PAN3	protein binding, mRNA processing, nuclear-transcribed mRNA poly(A) tail shortening	Regulatory subunit of the poly(A)-nuclease (PAN) deadenylation complex, one of two cytoplasmic mRNA deadenylases involved in general and miRNA-mediated mRNA turnover	Other	Negative_Naive
BANY.1.2.g12805	XP_045772517.1 alpha-amylase-like	XP_045772517.1 alpha-amylase-like	NA	NA	NA	NA	protein-coding	XM_052885518.1	XP_052741478.1	F:GO:0003964; F:GO:0004519; P:GO:0005975; P:GO:0006278; F:GO:0043169; P:GO:0090305	F:RNA-directed DNA polymerase activity; F:endonuclease activity; P:carbohydrate metabolic process; P:RNA-dependent DNA biosynthetic process; F:cation binding; P:nucleic acid phosphodiester bond hydrolysis	NC_069096.1	NA	Amyrel	4-alpha-glucanotransferase activity; alpha-amylase activity	not too specific, could be amy1/2/3. But all 3 are the ortholog for amyrel; encodes an amylolytic activity protein that is expressed mainly in larval midgut	Other	Negative_Naive, Negative_Positive
BANY.1.2.g13832	XP_023943359.2zinc finger protein 423 homolog isoform X3	XP_023943359.2zinc finger protein 423 homolog isoform X3	NA	NA	NA	NA	NA	NA	NA	F:GO:0003676	F:nucleic acid binding	NA	NA	L	involved_in spiracle morphogenesis, open tracheal system	Probable transcription factor that can both act as an activator or a repressor depending on the context (By similarity). Involved in posterior spiracle development.	Other	Negative_Naive
BANY.1.2.g14574	CAH2266984.1 jg6684	XP_052746041.1protein PFC0760c isoform X3	NA	NA	NA	NA	NA	NA	NA	F:GO:0003964; F:GO:0004519; P:GO:0006278; P:GO:0090305	F:RNA-directed DNA polymerase activity; F:endonuclease activity; P:RNA-dependent DNA biosynthetic process; P:nucleic acid phosphodiester bond hydrolysis	NA	NA	hlk	-	-	Other	Negative_Naive
BANY.1.2.g14891	XP_052744281.1male-specific lethal 3 homolog	XP_052744281.1male-specific lethal 3 homolog	male-specific lethal 3	msl-3	NP_523951.1	Dmel_CG8631	protein-coding	XM_052888321.1	XP_052744281.1	C:GO:0005634; P:GO:0006325; P:GO:0006355	C:nucleus; P:chromatin organization; P:regulation of transcription, DNA-templated	NC_069104.1	NA	msl-3	methylated histone binding, chromatin organization, dosage compensation by hyperactivation of X chromosome, germ cell development	encodes a chromodomain protein, reported to interact with H3K36me3, H4K20me1 and DNA. It is a member of the Male-Specific-Lethal dosage compensation complex, which increases male X chromosome transcription approximately two-fold. Homozygous mutant males die as larvae, while females are viable.	Other	Negative_Naive
BANY.1.2.g14989	XP_052740888.1 acylphosphatase-2	XP_052740888.1 acylphosphatase-2	NA	NA	NA	NA	protein-coding	XM_024088677.2_XM_024080338.2	XP_023944445.2_XP_023936106.2	F:GO:0003998	F:acylphosphatase activity	NC_069095.1_NC_069096.1	NA	CG14022_CG34161	acylphosphatase activity	-	Other	Negative_Naive
BANY.1.2.g15193	XP_023944624.2insulin-related peptide 1-like	XP_023944624.2insulin-related peptide 1-like	NA	NA	NA	NA	protein-coding	XM_024088856.2	XP_023944624.2	F:GO:0003964; P:GO:0006278	F:RNA-directed DNA polymerase activity; P:RNA-dependent DNA biosynthetic process	NC_069088.1	NA	Ilp1	insulin receptor binding	ligand of the insulin/IGF-signaling pathway - expressed in brain neurosecretory cells of larvae, pupae, and adults	Other	Negative_Naive
BANY.1.2.g15222	XP_045771548.1vegetative cell wall protein gp1-like	XP_045771548.1vegetative cell wall protein gp1-like	uncharacterized protein	CG15506	NP_651714.1	Dmel_CG15506	protein-coding	XM_024088871.2	XP_023944639.2	F:GO:0003964; P:GO:0006278	F:RNA-directed DNA polymerase activity; P:RNA-dependent DNA biosynthetic process	NC_069083.1	NA	CG15506	-	-	Other	Negative_Naive
BANY.1.2.g16252	XP_052744315.1cyclin-dependent kinases regulatory subunit-like	XP_052744315.1cyclin-dependent kinases regulatory subunit-like	NA	NA	NA	NA	protein-coding	XM_052888355.1	XP_052744315.1	P:GO:0000079; F:GO:0016301; F:GO:0016538; P:GO:0051301	P:regulation of cyclin-dependent protein serine/threonine kinase activity; F:kinase activity; F:cyclin-dependent protein serine/threonine kinase regulator activity; P:cell division	NC_069104.1	NA	-	-	not specific enough	Other	Negative_Naive
BANY.1.2.g16686	XP_023946066.1chorion class B protein PC10-like	XP_023946066.1chorion class B protein PC10-like	NA	NA	NA	NA	protein-coding	XM_052887084.1	XP_052743044.1	C:GO:0005743; P:GO:0008152	C:mitochondrial inner membrane; P:metabolic process	NC_069100.1	NA	-	enables structural constituent of egg chorion, involved_in chorion-containing eggshell formation	cant find in drosophila, go terms based on butterflies' ncbi	Other	Negative_Naive
BANY.1.2.g17015	XP_023946389.2uncharacterized oxidoreductase YjmC	XP_023946389.2uncharacterized oxidoreductase YjmC	NA	NA	NA	NA	protein-coding	XM_024090621.2	XP_023946389.2	F:GO:0003964; F:GO:0004519; P:GO:0006278; P:GO:0090305	F:RNA-directed DNA polymerase activity; F:endonuclease activity; P:RNA-dependent DNA biosynthetic process; P:nucleic acid phosphodiester bond hydrolysis	NC_069102.1	NA	CG10512	oxidoreductase activity	-	Other	Negative_Naive
BANY.1.2.g18505	XP_052741769.1TATA element modulatory factor	XP_052741769.1TATA element modulatory factor	TATA element modulatory factor	Tmf	NP_572360.1	Dmel_CG4557	protein-coding	XM_052885809.1	XP_052741769.1			NC_069097.1	NA	Tmf	cargo receptor activity, intra-Golgi vesicle-mediated transport	Enables cargo receptor activity	Other	Negative_Naive
BANY.1.2.g19817	XP_052738020.1uncharacterized protein LOC112053618	XP_052738020.1uncharacterized protein LOC112053618	uncharacterized protein, isoform E	CG44836	NP_730167.2	Dmel_CG44836	protein-coding	XM_052882060.1	XP_052738020.1			NC_069088.1	NA	CG44836	-	-	Other	Negative_Naive, Negative_Positive
BANY.1.2.g20001	XP_023948988.2ommochrome-binding protein	XP_023948988.2ommochrome-binding protein	NA	NA	NA	NA	protein-coding	XM_024093220.2	XP_023948988.2	F:GO:0005515	F:protein binding	NC_069094.1	NA	-	-	not specific enough	Other	Negative_Naive
BANY.1.2.g20519	XP_052742326.1craniofacial development protein 2-like	XP_052742326.1craniofacial development protein 2-like	NA	NA	NA	NA	NA	NA	NA			NA	NA	Yeti	chromosome organization, meiotic/ mitotic chromosome condensation	-	Other	Negative_Naive
BANY.1.2.g21602	XP_052737523.1general transcriptional corepressor trfA	XP_052737523.1general transcriptional corepressor trfA	NA	NA	NA	NA	protein-coding	XM_052881563.1	XP_052737523.1			NC_069087.1	NA	srl	cellular response to insulin stimulus,, negative regulation of insulin receptor signaling pathway, positive regulation of oxidative phosphorylation, positive regulation of transcription by RNA polymerase II, tissue homeostasis	might be srl according to orthodb; transcriptional coactivator - required for the expression of multiple genes encoding mitochondrial proteins - mediates mitochondrial activity, cell growth and transcription of target genes in response to insulin signalling	Other	Negative_Naive
BANY.1.2.g21848	XP_052743183.1glycerol kinase isoform X2	XP_052743183.1glycerol kinase isoform X2	NA	NA	NA	NA	protein-coding	XM_052887222.1	XP_052743182.1	F:GO:0004370; P:GO:0005975; P:GO:0006072; C:GO:0016021; P:GO:0016310	F:glycerol kinase activity; P:carbohydrate metabolic process; P:glycerol-3-phosphate metabolic process; C:integral component of membrane; P:phosphorylation	NC_069100.1	NA	Gk1	glycerol kinase activity, glycerol-3-phosphate biosynthetic process	Used to study glycerol kinase deficiency.	Other	Negative_Naive
BANY.1.2.g22299	XP_023951166.1ATP-binding cassette sub-family F member 3	XP_023951166.1ATP-binding cassette sub-family F member 3	uncharacterized protein	CG9330	NP_649129.1	Dmel_CG9330	NA	NA	NA	F:GO:0003924; F:GO:0003964; F:GO:0004519; F:GO:0005525; P:GO:0006278; P:GO:0007155; P:GO:0007229; C:GO:0016021; F:GO:0022857; P:GO:0055085; P:GO:0090305	F:GTPase activity; F:RNA-directed DNA polymerase activity; F:endonuclease activity; F:GTP binding; P:RNA-dependent DNA biosynthetic process; P:cell adhesion; P:integrin-mediated signaling pathway; C:integral component of membrane; F:transmembrane transporter activity; P:transmembrane transport; P:nucleic acid phosphodiester bond hydrolysis	NA	NA	CG9330	ATP hydrolysis activity, ATP binding	-	Other	Negative_Naive, Negative_Positive
BANY.1.2.g22396	XP_023951252.1dihydropteridine reductase	XP_023951252.1dihydropteridine reductase	NA	NA	NA	NA	protein-coding	XM_024095484.2	XP_023951252.1			NC_069102.1	NA	Dhpr	6,7-dihydropteridine reductase activity, L-phenylalanine catabolic process	Human ortholog(s) of this gene implicated in BH4-deficient hyperphenylalaninemia C and phenylketonuria	Other	Negative_Naive
BANY.1.2.g22503	XP_052744388.1ralA-binding protein 1	XP_052744388.1ralA-binding protein 1	NA	NA	NA	NA	protein-coding	XM_052888428.1	XP_052744388.1	P:GO:0007165	P:signal transduction	NC_069104.1	NA	Rlip	protein binding, small GTPase binding, receptor-mediated endocytosis	Involved in receptor-mediated endocytosis.	Other	Negative_Naive
BANY.1.2.g22947	XP_039747880.1nascent polypeptide-associated complex subunit alpha, muscle-specific form	XP_039747880.1nascent polypeptide-associated complex subunit alpha, muscle-specific form	NA	NA	NA	NA	NA	NA	NA	C:GO:0016020; C:GO:0016021	C:membrane; C:integral component of membrane	NA	NA	Nacalpha	protein binding, ribosome binding, unfolded protein binding	Required for correct localization of the osk/oskar protein to the posterior pole during embryonic development	Other	Negative_Naive
BANY.1.2.g22949	XP_034836317.1basic proline-rich protein-like	XP_034836317.1basic proline-rich protein-like	zye	zye	NP_649220.1	Dmel_CG5847	protein-coding	XM_052888527.1	XP_052744487.1	C:GO:0016020; C:GO:0016021	C:membrane; C:integral component of membrane	NC_069105.1	NA	zye	actin filament organization, apical constriction, cell-matrix adhesion, regulation of embryonic cell shape	-	Other	Negative_Naive
BANY.1.2.g24232	XP_052742776.1R3H domain-containing protein 2-like isoform X2	XP_052742776.1R3H domain-containing protein 2-like isoform X2	NA	NA	NA	NA	protein-coding	XM_052886815.1	XP_052742775.1			NC_069100.1	NA	enc	germarium-derived egg chamber formation, oogenesis, regulation of pole plasm oskar mRNA localization	not exact match 7/14	Other	Negative_Naive, Negative_Positive
BANY.1.2.g24460	XP_052746290.1oocyte zinc finger protein XlCOF6-like isoform X1	XP_052746290.1oocyte zinc finger protein XlCOF6-like isoform X1	NA	NA	NA	NA	NA	NA	NA			NA	NA	-	-	-	Other	Negative_Naive
BANY.1.2.g26400	XP_052744388.1ralA-binding protein 1	XP_052744388.1ralA-binding protein 1	NA	NA	NA	NA	NA	NA	NA	F:GO:0005096; P:GO:0007264; F:GO:0031267; P:GO:0043547	F:GTPase activator activity; P:small GTPase mediated signal transduction; F:small GTPase binding; P:positive regulation of GTPase activity	NA	NA	Rlip	protein binding, small GTPase binding, receptor-mediated endocytosis	Involved in receptor-mediated endocytosis.	Other	Negative_Naive
BANY.1.2.g00007	XP_023936415.1phosphomevalonate kinase	XP_023936415.1phosphomevalonate kinase	Phosphomevalonate kinase	Pmvk	NP_609992.1	Dmel_CG10268	protein-coding	XM_024080647.2	XP_023936415.1	F:GO:0004631; F:GO:0005524; C:GO:0005737; P:GO:0006695; P:GO:0016310	F:phosphomevalonate kinase activity; F:ATP binding; C:cytoplasm; P:cholesterol biosynthetic process; P:phosphorylation	NC_069099.1	NA	Pmvk	cholesterol biosynthetic process	Human ortholog(s) of this gene implicated in porokeratosis	Other	Negative_Positive
BANY.1.2.g01646	XP_052741740.1dual specificity protein phosphatase 22-like	XP_052741740.1dual specificity protein phosphatase 22-like	NA	NA	NA	NA	protein-coding	XM_052885780.1	XP_052741740.1	P:GO:0006470; F:GO:0008138	P:protein dephosphorylation; F:protein tyrosine/serine/threonine phosphatase activity	NC_069097.1	NA	CG10089	protein tyrosine/serine/threonine phosphatase activity	-	Other	Negative_Positive
BANY.1.2.g02528	XP_052739990.1trypsin-7-like isoform X2	XP_052739990.1trypsin-7-like isoform X2	uncharacterized protein	CG4914	NP_648711.1	Dmel_CG4914	protein-coding	XM_024098294.2	XP_023954062.2			NC_069092.1	NA	CG4914	serine hydrolase activity, proteolysis	-	Other	Negative_Positive
BANY.1.2.g04166	XP_023933969.2spermine oxidase	XP_023933969.2spermine oxidase	uncharacterized protein	CG6034	NP_649005.1	Dmel_CG6034	protein-coding	XM_024078201.2	XP_023933969.2	F:GO:0016491; P:GO:0055114	F:oxidoreductase activity; P:oxidation-reduction process	NC_069092.1	NA	CG6034	oxidoreductase activity	Orthologous to human SMOX	Other	Negative_Positive
BANY.1.2.g04562	XP_023934324.1facilitated trehalose transporter Tret1 isoform X1	XP_023934324.1facilitated trehalose transporter Tret1 isoform X1	NA	NA	NA	NA	protein-coding	XM_024078556.2	XP_023934324.1	C:GO:0016021; F:GO:0022857; P:GO:0055085	C:integral component of membrane; F:transmembrane transporter activity; P:transmembrane transport	NC_069084.1	NA	Tret1	trehalose transmembrane transporter activity	Low-capacity facilitative transporter for trehalose	Other	Negative_Positive
BANY.1.2.g05310	XP_023935132.2sulfotransferase 1 family member D1	XP_023935132.2sulfotransferase 1 family member D1	NA	NA	NA	NA	protein-coding	XM_024079364.2	XP_023935132.2	F:GO:0003824; P:GO:0090304	F:catalytic activity; P:nucleic acid metabolic process	NC_069093.1	NA	St1/2	sulfotransferase activity, sulfation	-	Other	Negative_Positive
BANY.1.2.g07421	XP_023937106.2short-chain dehydrogenase/reductase family 16C member 6	XP_023937106.2short-chain dehydrogenase/reductase family 16C member 6	NA	NA	NA	NA	protein-coding	XM_024081338.2	XP_023937106.2	C:GO:0016021	C:integral component of membrane	NC_069101.1	NA	CG15629	NAD-retinol dehydrogenase activity	all-trans-retinol dehydrogenase (NAD(+)) is the enzyme group	Other	Negative_Positive
BANY.1.2.g07657	CAH2245711.1 jg4860	CAH2245711.1 jg4860	Osiris 20	Osi20	NP_649641.1	Dmel_CG15188	protein-coding	XM_024081586.2	XP_023937354.2	C:GO:0016021	C:integral component of membrane	NC_069106.1	NA	Osi20	-	-	Other	Negative_Positive
BANY.1.2.g08809	XP_023938535.2zinc finger protein 628	XP_023938535.2zinc finger protein 628	uncharacterized protein, isoform A	CG7987	NP_650375.1	Dmel_CG7987	protein-coding	XM_024082767.2	XP_023938535.2	F:GO:0003676	F:nucleic acid binding	NC_069096.1	NA	CG7987	DNA-binding transcription factor activity, RNA polymerase II-specific	-	Other	Negative_Positive
BANY.1.2.g09097	XP_034834207.1integumentary mucin C.1	XP_034834207.1integumentary mucin C.1	NA	NA	NA	NA	NA	NA	NA			NA	NA	CG13193	-	-	Other	Negative_Positive
BANY.1.2.g09468	XP_023939095.1CDC42 small effector protein homolog	XP_023939095.1CDC42 small effector protein homolog	Spec2	Spec2	NP_730968.1	Dmel_CG14672	protein-coding	XM_024083327.2	XP_023939095.1	F:GO:0031267; P:GO:0035023	F:small GTPase binding; P:regulation of Rho protein signal transduction	NC_069104.1	NA	Spec2	small GTPase binding, regulation of Rho protein signal transduction	Probably involved in the organization of the actin cytoskeleton by acting downstream of CDC42, inducing actin filament assembly.	Other	Negative_Positive
BANY.1.2.g10415	XP_023940068.2solute carrier family 46 member 3-like	XP_023940068.2solute carrier family 46 member 3-like	NA	NA	NA	NA	protein-coding	XM_024084300.2	XP_023940068.2	C:GO:0005887; P:GO:0055085	C:integral component of plasma membrane; P:transmembrane transport	NC_069089.1	NA	CG30344/CG30345	transmembrane transporter activity, renal tubular secretion, response to toxic substance	-	Other	Negative_Positive
BANY.1.2.g10565	XP_023940208.2UDP-glycosyltransferase UGT5	XP_023940208.2UDP-glycosyltransferase UGT5	NA	NA	NA	NA	protein-coding	XM_024084444.2_XM_024084440.2	XP_023940212.2_XP_023940208.2	F:GO:0015020; C:GO:0016021	F:glucuronosyltransferase activity; C:integral component of membrane	NC_069096.1	NA	Ugt303A1	UDP-glycosyltransferase activity	-	Other	Negative_Positive
BANY.1.2.g10790	XP_052744058.1zinc transporter ZIP1 isoform X1	XP_052744058.1zinc transporter ZIP1 isoform X1	Zinc/iron regulated transporter-related protein 89B	Zip89B	NP_536747.2	Dmel_CG6898	NA	NA	NA	C:GO:0016021; P:GO:0030001; F:GO:0046873; P:GO:0055085	C:integral component of membrane; P:metal ion transport; F:metal ion transmembrane transporter activity; P:transmembrane transport	NA	NA	Zip89B	detoxification of zinc ion	encodes a protein involved in zinc detoxification and zinc transmembrane import	Other	Negative_Positive
BANY.1.2.g11002	XP_052743846.1antichymotrypsin-1	XP_052743846.1antichymotrypsin-1	NA	NA	NA	NA	protein-coding	XM_052887886.1	XP_052743846.1			NC_069102.1	NA	Spn28Dc	negative regulation of melanization defense response, negative regulation of proteolysis, response to wounding	encodes a hemolymphatic Serpin that negatively regulates an uncharacterized serine protease in the melanization cascade	Other	Negative_Positive
BANY.1.2.g11305	XP_052741140.1craniofacial development protein 2-like	XP_052741140.1craniofacial development protein 2-like	NA	NA	NA	NA	NA	NA	NA	F:GO:0003676; F:GO:0003964; F:GO:0004519; P:GO:0006278; F:GO:0046872; P:GO:0090305	F:nucleic acid binding; F:RNA-directed DNA polymerase activity; F:endonuclease activity; P:RNA-dependent DNA biosynthetic process; F:metal ion binding; P:nucleic acid phosphodiester bond hydrolysis	NA	NA	Yeti	chromosome organization, meiotic/ mitotic chromosome condensation	-	Other	Negative_Positive
BANY.1.2.g11361	XP_052741792.1putative 1-phosphatidylinositol 3-phosphate 5-kinase	XP_052741792.1putative 1-phosphatidylinositol 3-phosphate 5-kinase	fab1 kinase	fab1	NP_611269.1	Dmel_CG6355	NA	NA	NA	F:GO:0005524; F:GO:0016307; P:GO:0046854	F:ATP binding; F:phosphatidylinositol phosphate kinase activity; P:phosphatidylinositol phosphorylation	NA	NA	fab1	1-phosphatidylinositol-3-phosphate 5-kinase activity, autophagosome maturation, endosome to lysosome transport,	encodes a phosphatidylinositol-3-phosphate 5-kinase	Other	Negative_Positive
BANY.1.2.g12380	XP_023941957.2keratin, type I cytoskeletal 9	XP_023941957.2keratin, type I cytoskeletal 9	NA	NA	NA	NA	protein-coding	XM_024086189.2	XP_023941957.2	F:GO:0004984; F:GO:0005549; P:GO:0007165; C:GO:0016021; P:GO:0050911	F:olfactory receptor activity; F:odorant binding; P:signal transduction; C:integral component of membrane; P:detection of chemical stimulus involved in sensory perception of smell	NC_069093.1	NA	-	-	too many orthologs; low scores	Other	Negative_Positive
BANY.1.2.g12656	XP_034838883.1lysosomal alpha-mannosidase-like	XP_034838883.1lysosomal alpha-mannosidase-like	NA	NA	NA	NA	protein-coding	XM_052890034.1	XP_052745994.1	F:GO:0004559; P:GO:0006013; F:GO:0030246	F:alpha-mannosidase activity; P:mannose metabolic process; F:carbohydrate binding	NC_069109.1	NA	LManII	mannosyl-oligosaccharide 1,2-alpha-mannosidase activity	-	Other	Negative_Positive
BANY.1.2.g13874	XP_023943379.1acidic fibroblast growth factor intracellular-binding protein	XP_023943379.1acidic fibroblast growth factor intracellular-binding protein	NA	NA	NA	NA	NA	NA	NA	F:GO:0017134	F:fibroblast growth factor binding	NA	NA	Fibp	-	-	Other	Negative_Positive
BANY.1.2.g13875	XP_023943379.1acidic fibroblast growth factor intracellular-binding protein	XP_023943379.1acidic fibroblast growth factor intracellular-binding protein	NA	NA	NA	NA	protein-coding	XM_024087611.2	XP_023943379.1	F:GO:0003735; C:GO:0005840; P:GO:0006412	F:structural constituent of ribosome; C:ribosome; P:translation	NC_069090.1	NA	Fibp	-	-	Other	Negative_Positive
BANY.1.2.g13917	XP_045767345.1 calexcitin-1	XP_045767345.1 calexcitin-1	Sarcoplasmic calcium-binding protein 2	Scp2	NP_524381.1	Dmel_CG14904	NA	NA	NA	F:GO:0005509	F:calcium ion binding	NA	NA	Scp2	GTPase activity	-	Other	Negative_Positive
BANY.1.2.g13918	XP_052739866.1calexcitin-2	XP_052739866.1calexcitin-2	Sarcoplasmic calcium-binding protein 2	Scp2	NP_524381.1	Dmel_CG14904	NA	NA	NA	F:GO:0005509	F:calcium ion binding	NA	NA	Scp2	GTPase activity	-	Other	Negative_Positive
BANY.1.2.g13941	XP_023943455.1mitochondrial uncoupling protein 4	XP_023943455.1mitochondrial uncoupling protein 4	NA	NA	NA	NA	protein-coding	XM_024087687.2	XP_023943455.1	C:GO:0016021	C:integral component of membrane	NC_069093.1	NA	Ucp4A	L-aspartate transmembrane transporter activity, mitochondrial transmembrane transport, response to oxidative stress	-	Other	Negative_Positive
BANY.1.2.g14283	XP_052745023.1trypsin CFT-1-like isoform X1	XP_052745023.1trypsin CFT-1-like isoform X1	NA	NA	NA	NA	protein-coding	XM_024087923.2	XP_023943691.2			NC_069106.1	NA	-	-	-	Other	Negative_Positive
BANY.1.2.g14284	XP_052745024.1trypsin CFT-1-like isoform X2	XP_052745024.1trypsin CFT-1-like isoform X2	deltaTrypsin	deltaTry	NP_523694.2	Dmel_CG12351	protein-coding	XM_052889063.1	XP_052745023.1			NC_069106.1	NA	deltaTry	serine-type endopeptidase activity, proteolysis	-	Other	Negative_Positive
BANY.1.2.g14503	XP_023943921.2NADH dehydrogenase [ubiquinone] 1 alpha subcomplex subunit 8	XP_023943921.2NADH dehydrogenase [ubiquinone] 1 alpha subcomplex subunit 8	NA	NA	NA	NA	protein-coding	XM_024088153.2	XP_023943921.2	C:GO:0005747; P:GO:0006120	C:mitochondrial respiratory chain complex I; P:mitochondrial electron transport, NADH to ubiquinone	NC_069100.1	NA	ND-19	mitochondrial respiratory chain complex I assembly	-	Other	Negative_Positive
BANY.1.2.g14900	XP_023944313.2larval cuticle protein A2B-like	XP_023944313.2larval cuticle protein A2B-like	Cuticular protein 92A	Cpr92A	NP_650813.2	Dmel_CG6240	protein-coding	XM_024088545.2	XP_023944313.2	F:GO:0042302	F:structural constituent of cuticle	NC_069104.1	NA	Cpr92A	structural constituent of chitin-based larval cuticle	-	Other	Negative_Positive
BANY.1.2.g15199	XP_052737867.1protein O-mannosyl-transferase TMTC1-like	XP_052737867.1protein O-mannosyl-transferase TMTC1-like	Transmembrane O-mannosyltransferase targeting cadherins 1	Tmtc1	NP_995615.2	Dmel_CG31690	protein-coding	XM_052881907.1	XP_052737867.1	F:GO:0004672; F:GO:0005524; P:GO:0006468	F:protein kinase activity; F:ATP binding; P:protein phosphorylation	NC_069088.1	NA	Tmtc1	mannosyltransferase activity	-	Other	Negative_Positive
BANY.1.2.g15664	XP_052741085.1SR-related and CTD-associated factor 4 isoform X4	XP_052741085.1SR-related and CTD-associated factor 4 isoform X4	NA	NA	NA	NA	protein-coding	XM_052885122.1	XP_052741082.1			NC_069095.1	NA	Isha	chromatin binding, mRNA binding, negative regulation of transcription by RNA polymerase II	-	Other	Negative_Positive
BANY.1.2.g16355	XP_023945721.2putative inositol monophosphatase 3	XP_023945721.2putative inositol monophosphatase 3	NA	NA	NA	NA	protein-coding	XM_024089953.2	XP_023945721.2	C:GO:0016021; P:GO:0046854	C:integral component of membrane; P:phosphatidylinositol phosphorylation	NC_069097.1	NA	CG15743	dephosphorylation, phosphatidylinositol phosphate biosynthetic process	-	Other	Negative_Positive
BANY.1.2.g19510	XP_052741795.1ER membrane protein complex subunit 8/9 homolog	XP_052741795.1ER membrane protein complex subunit 8/9 homolog	ER membrane protein complex subunit 8/9	EMC8-9	NP_611731.1	Dmel_CG3501	protein-coding	XM_052885835.1	XP_052741795.1	C:GO:0072546	C:EMC complex	NC_069097.1	NA	EMC8-9	membrane insertase activity; tail-anchored membrane protein insertion into ER membrane	encodes a subunit of the ER membrane protein complex (EMC). In fly retinas, EMC has been shown to be essential for the biosynthesis of multi-pass membrane proteins, but not for single-pass membrane proteins and secretory proteins.	Other	Negative_Positive
BANY.1.2.g19511	XP_052741792.1putative 1-phosphatidylinositol 3-phosphate 5-kinase	XP_052741792.1putative 1-phosphatidylinositol 3-phosphate 5-kinase	fab1 kinase	fab1	NP_611269.1	Dmel_CG6355	protein-coding	XM_052885832.1	XP_052741792.1	F:GO:0005488; P:GO:0006796; F:GO:0016740	F:binding; P:phosphate-containing compound metabolic process; F:transferase activity	NC_069097.1	NA	fab1	1-phosphatidylinositol-3-phosphate 5-kinase activity, autophagosome maturation, endosome to lysosome transport,	encodes a phosphatidylinositol-3-phosphate 5-kinase	Other	Negative_Positive
BANY.1.2.g19755	XP_052741792.1putative 1-phosphatidylinositol 3-phosphate 5-kinase	XP_052741792.1putative 1-phosphatidylinositol 3-phosphate 5-kinase	fab1 kinase	fab1	NP_611269.1	Dmel_CG6355	NA	NA	NA	F:GO:0005488; P:GO:0006796; F:GO:0016740	F:binding; P:phosphate-containing compound metabolic process; F:transferase activity	NA	NA	fab1	1-phosphatidylinositol-3-phosphate 5-kinase activity; ATP binding; zinc ion binding; autophagosome maturation; endosome to lysosome transport; phosphatidylinositol phosphate biosynthetic process	encodes a phosphatidylinositol-3-phosphate 5-kinase. It phosphorylates phosphatidylinositol-3-phosphate lipid head groups on the cytosolic leaflet of endosomal compartments. The product of fab1 functions in late endosome-to lysosome trafficking, retrograde trafficking, and autophagy	Other	Negative_Positive
BANY.1.2.g20556	XP_023949558.2prostaglandin reductase 1	XP_023949558.2prostaglandin reductase 1	NA	NA	NA	NA	protein-coding	XM_024093790.2	XP_023949558.2	C:GO:0005737; F:GO:0032440; F:GO:0047522; P:GO:0055114	C:cytoplasm; F:2-alkenal reductase [NAD(P)+] activity; F:15-oxoprostaglandin 13-oxidase activity; P:oxidation-reduction process	NC_069096.1	NA	Mecr	oxidoreductase activity	-	Other	Negative_Positive
BANY.1.2.g20722	XP_023949741.1dynein axonemal light chain 4	XP_023949741.1dynein axonemal light chain 4	NA	NA	NA	NA	protein-coding	XM_024093973.2	XP_023949741.1	F:GO:0003774; C:GO:0005737; C:GO:0005874; P:GO:0007017; C:GO:0030286	F:motor activity; C:cytoplasm; C:microtubule; P:microtubule-based process; C:dynein complex	NC_069087.1	NA	CG8407	microtubule-based process	-	Other	Negative_Positive
BANY.1.2.g20850	XP_023949871.1pyruvate dehydrogenase (acetyl-transferring) kinase, mitochondrial	XP_023949871.1pyruvate dehydrogenase (acetyl-transferring) kinase, mitochondrial	NA	NA	NA	NA	protein-coding	XM_024094103.2	XP_023949871.1	F:GO:0004672; F:GO:0005524; C:GO:0005759; P:GO:0006468	F:protein kinase activity; F:ATP binding; C:mitochondrial matrix; P:protein phosphorylation	NC_069100.1	NA	Pdk	regulation of glucose metabolic process	Inhibits the mitochondrial pyruvate dehydrogenase complex by phosphorylation of the E1 alpha subunit, thus contributing to the regulation of glucose metabolism	Other	Negative_Positive
BANY.1.2.g21894	XP_052744625.1NEDD8 ultimate buster 1	XP_052744625.1NEDD8 ultimate buster 1	NA	NA	NA	NA	protein-coding	XM_052888665.1	XP_052744625.1			NC_069105.1	NA	CG5111/CG15445	regulation of ubiquitin-dependent protein catabolic process	Predicted to be involved in protein ubiquitination and regulation of ubiquitin-dependent protein catabolic process	Other	Negative_Positive
BANY.1.2.g22458	XP_052746162.1zinc finger protein 436 isoform X3	XP_052746162.1zinc finger protein 436 isoform X3	NA	NA	NA	NA	NA	NA	NA			NA	NA	Clamp	DNA-binding transcription factor activity, RNA polymerase II-specific, dosage compensation by hyperactivation of X chromosome, maternal-to-zygotic transition of gene expression	encodes a zinc finger protein that is required to recruit the dosage compensation complex. It is essential in both males and females	Other	Negative_Positive
BANY.1.2.g24366	XP_052746269.1zinc finger protein 626	XP_052746269.1zinc finger protein 626	NA	NA	NA	NA	protein-coding	XM_052890309.1	XP_052746269.1	F:GO:0003676; F:GO:0003964; F:GO:0004519; P:GO:0006278; P:GO:0090305	F:nucleic acid binding; F:RNA-directed DNA polymerase activity; F:endonuclease activity; P:RNA-dependent DNA biosynthetic process; P:nucleic acid phosphodiester bond hydrolysis	NC_069109.1	NA	-	-	-	Other	Negative_Positive
BANY.1.2.g24583	XP_052746268.1zinc finger protein 184	XP_052746268.1zinc finger protein 184	NA	NA	NA	NA	NA	NA	NA	F:GO:0003676	F:nucleic acid binding	NA	NA	CG11247/ CG1602/ CG18262/CG30020	RNA polymerase II cis-regulatory region sequence-specific DNA binding; DNA-binding transcription factor activity;regulation of transcription by RNA polymerase II	4 low exact matches (4/14); go terms based on common	Other	Negative_Positive
BANY.1.2.g25129	XP_039760519.1serine protease HTRA2, mitochondrial-like	XP_039760519.1serine protease HTRA2, mitochondrial-like	NA	NA	NA	NA	NA	NA	NA	F:GO:0045127; P:GO:0046835	F:N-acetylglucosamine kinase activity; P:carbohydrate phosphorylation	NA	NA	HtrA2	serine-type endopeptidase activity, ectopic germ cell programmed cell death, positive regulation of apoptotic process	Promotes or induces cell death	Other	Negative_Positive
BANY.1.2.g25175	XP_023953355.1ommochrome-binding protein-like	XP_023953355.1ommochrome-binding protein-like	NA	NA	NA	NA	protein-coding	XM_024097587.2	XP_023953355.1			NC_069105.1	NA	-	-	too broad	Other	Negative_Positive
BANY.1.2.g26435	XP_052744272.1CCR4-NOT transcription complex subunit 1-like isoform X2	XP_052744272.1CCR4-NOT transcription complex subunit 1-like isoform X2	NA	NA	NA	NA	NA	NA	NA	P:GO:0006417; C:GO:0030015	P:regulation of translation; C:CCR4-NOT core complex	NA	NA	Not1	negative regulation of translation, nuclear-transcribed mRNA poly(A) tail shortening	involved in translation inhibition and ovarian follicle cell development	Other	Negative_Positive
BANY.1.2.g26584	XP_052740464.1RAD50-interacting protein 1	XP_052740464.1RAD50-interacting protein 1	NA	NA	NA	NA	NA	NA	NA	C:GO:0005783; P:GO:0048193	C:endoplasmic reticulum; P:Golgi vesicle transport	NA	NA	Rint1	cleavage furrow ingression, Golgi organization	Required for maintenance of Golgi stack number and morphology. Essential for acroblast assembly	Other	Negative_Positive
BANY.1.2.g00666	XP_052746002.1uncharacterized protein LOC112054379	XP_052746002.1uncharacterized protein LOC112054379	NA	NA	NA	NA	NA	NA	NA			NA	NA	-	-	-	Uncharacterised	Positive_Naive
BANY.1.2.g01148	CAH2270071.1 jg16531	CAH2270071.1 jg16531	NA	NA	NA	NA	NA	NA	NA	F:GO:0003964; F:GO:0004519; P:GO:0006278; P:GO:0090305	F:RNA-directed DNA polymerase activity; F:endonuclease activity; P:RNA-dependent DNA biosynthetic process; P:nucleic acid phosphodiester bond hydrolysis	NA	NA	-	-	-	Uncharacterised	Positive_Naive
BANY.1.2.g01967	CAH2266869.1jg8930	CAH2266869.1jg8930	NA	NA	NA	NA	protein-coding	XM_024093965.2	XP_023949733.2	C:GO:0016021	C:integral component of membrane	NC_069103.1	NA	-	-	-	Uncharacterised	Positive_Naive, Negative_Naive
BANY.1.2.g02705	XP_052737833.1putative uncharacterized transposon-derived protein F52C9.6 isoform X1	XP_052737833.1putative uncharacterized transposon-derived protein F52C9.6 isoform X1	NA	NA	NA	NA	NA	NA	NA	F:GO:0003964; F:GO:0004519; P:GO:0006278; P:GO:0090305	F:RNA-directed DNA polymerase activity; F:endonuclease activity; P:RNA-dependent DNA biosynthetic process; P:nucleic acid phosphodiester bond hydrolysis	NA	NA	-	-	-	Uncharacterised	Positive_Naive
BANY.1.2.g02980	CAH2232466.1 jg19399	CAH2232466.1 jg19399	NA	NA	NA	NA	protein-coding	XM_024098688.2	XP_023954456.2	F:GO:0003964; F:GO:0004519; P:GO:0006278; P:GO:0090305	F:RNA-directed DNA polymerase activity; F:endonuclease activity; P:RNA-dependent DNA biosynthetic process; P:nucleic acid phosphodiester bond hydrolysis	NC_069102.1	NA	-	-	-	Uncharacterised	Positive_Naive, Negative_Positive
BANY.1.2.g04474	XP_023934229.2uncharacterized protein LOC112043164	XP_023934229.2uncharacterized protein LOC112043164	NA	NA	NA	NA	protein-coding	XM_024078461.2	XP_023934229.2			NC_069097.1	NA	-	-	-	Uncharacterised	Positive_Naive, Negative_Naive
BANY.1.2.g05279	CAH2236283.1 jg7047	CAH2236283.1 jg7047	NA	NA	NA	NA	protein-coding	XM_024079295.2	XP_023935063.2			NC_069084.1	NA	-	-	-	Uncharacterised	Positive_Naive
BANY.1.2.g05441	CAB3252477.1unnamed protein product	CAB3252477.1unnamed protein product	NA	NA	NA	NA	NA	NA	NA			NA	NA	-	-	-	Uncharacterised	Positive_Naive
BANY.1.2.g05624	CAH2235976.1jg4312	CAH2245338.1jg4446	NA	NA	NA	NA	NA	NA	NA	F:GO:0003964; F:GO:0004519; P:GO:0006278; P:GO:0090305	F:RNA-directed DNA polymerase activity; F:endonuclease activity; P:RNA-dependent DNA biosynthetic process; P:nucleic acid phosphodiester bond hydrolysis	NA	NA	-	-	-	Uncharacterised	Positive_Naive
BANY.1.2.g06656	---NA---	---NA---	NA	NA	NA	NA	NA	NA	NA			NA	NA	-	-	-	Uncharacterised	Positive_Naive
BANY.1.2.g06975	CAH2097197.1unnamed protein product	CAH2097197.1unnamed protein product	NA	NA	NA	NA	NA	NA	NA	F:GO:0003676; F:GO:0008270	F:nucleic acid binding; F:zinc ion binding	NA	NA	-	-	-	Uncharacterised	Positive_Naive
BANY.1.2.g07767	CAH2237660.1 jg11338	CAH2237660.1 jg11338	NA	NA	NA	NA	protein-coding	XM_024081683.2	XP_023937451.2			NC_069084.1	NA	-	-	-	Uncharacterised	Positive_Naive
BANY.1.2.g08165	XP_023937809.2uncharacterized protein LOC112045737	XP_023937809.2uncharacterized protein LOC112045737	NA	NA	NA	NA	protein-coding	XM_024082041.2	XP_023937809.2			NC_069110.1	NA	-	-	-	Uncharacterised	Positive_Naive, Negative_Naive
BANY.1.2.g10046	XP_052739982.1uncharacterized protein LOC112046968	XP_052739982.1uncharacterized protein LOC112046968	NA	NA	NA	NA	NA	NA	NA	F:GO:0003676; P:GO:0006810; C:GO:0016020	F:nucleic acid binding; P:transport; C:membrane	NA	NA	-	-	-	Uncharacterised	Positive_Naive
BANY.1.2.g10297	XP_037875881.1uncharacterized protein LOC119630453	XP_037875881.1uncharacterized protein LOC119630453	NA	NA	NA	NA	NA	NA	NA	F:GO:0003676; P:GO:0015074	F:nucleic acid binding; P:DNA integration	NA	NA	-	-	-	Uncharacterised	Positive_Naive
BANY.1.2.g10914	XP_023940507.2uncharacterized protein LOC112047591	XP_023940507.2uncharacterized protein LOC112047591	NA	NA	NA	NA	protein-coding	XM_024084739.2	XP_023940507.2			NC_069092.1	NA	-	-	-	Uncharacterised	Positive_Naive
BANY.1.2.g12518	CAH2238853.1 jg6835	CAH2238853.1 jg6835	NA	NA	NA	NA	protein-coding	XM_024086330.2	XP_023942098.2	C:GO:0016020	C:membrane	NC_069085.1	NA	-	-	-	Uncharacterised	Positive_Naive
BANY.1.2.g13410	KPJ13265.1hypothetical protein RR48_06763	KPJ13265.1hypothetical protein RR48_06763	NA	NA	NA	NA	NA	NA	NA			NA	NA	-	-	-	Uncharacterised	Positive_Naive
BANY.1.2.g13589	XP_052737833.1putative uncharacterized transposon-derived protein F52C9.6 isoform X1	XP_052737833.1putative uncharacterized transposon-derived protein F52C9.6 isoform X1	NA	NA	NA	NA	NA	NA	NA	F:GO:0003964; F:GO:0004519; P:GO:0006278; P:GO:0090305	F:RNA-directed DNA polymerase activity; F:endonuclease activity; P:RNA-dependent DNA biosynthetic process; P:nucleic acid phosphodiester bond hydrolysis	NA	NA	-	-	-	Uncharacterised	Positive_Naive
BANY.1.2.g13796	XP_052745257.1uncharacterized protein LOC112049585 isoform X2	XP_052745257.1uncharacterized protein LOC112049585 isoform X2	NA	NA	NA	NA	protein-coding	XM_052889296.1	XP_052745256.1	F:GO:0003964; F:GO:0004519; P:GO:0006278; P:GO:0090305	F:RNA-directed DNA polymerase activity; F:endonuclease activity; P:RNA-dependent DNA biosynthetic process; P:nucleic acid phosphodiester bond hydrolysis	NC_069107.1	NA	-	-	-	Uncharacterised	Positive_Naive
BANY.1.2.g15278	CAH2268478.1jg16907	CAH2268478.1jg16907	NA	NA	NA	NA	NA	NA	NA	F:GO:0003964; F:GO:0004519; P:GO:0006278; P:GO:0090305	F:RNA-directed DNA polymerase activity; F:endonuclease activity; P:RNA-dependent DNA biosynthetic process; P:nucleic acid phosphodiester bond hydrolysis	NA	NA	-	-	-	Uncharacterised	Positive_Naive
BANY.1.2.g15297	CAH2240956.1jg9692	CAH2240956.1jg9692	NA	NA	NA	NA	NA	NA	NA	F:GO:0003964; F:GO:0004519; P:GO:0006278; P:GO:0090305	F:RNA-directed DNA polymerase activity; F:endonuclease activity; P:RNA-dependent DNA biosynthetic process; P:nucleic acid phosphodiester bond hydrolysis	NA	NA	-	-	-	Uncharacterised	Positive_Naive
BANY.1.2.g15619	XP_052745456.1uncharacterized protein LOC112050963 isoform X4	XP_052745456.1uncharacterized protein LOC112050963 isoform X4	NA	NA	NA	NA	NA	NA	NA			NA	NA	-	-	-	Uncharacterised	Positive_Naive
BANY.1.2.g15647	XP_023945032.1uncharacterized protein LOC112050877	XP_023945032.1uncharacterized protein LOC112050877	NA	NA	NA	NA	protein-coding	XM_024089264.2	XP_023945032.1	P:GO:0007165	P:signal transduction	NC_069085.1	NA	-	-	-	Uncharacterised	Positive_Naive
BANY.1.2.g15969	XP_039748749.1uncharacterized protein LOC120625687	XP_039748749.1uncharacterized protein LOC120625687	NA	NA	NA	NA	NA	NA	NA			NA	NA	-	-	-	Uncharacterised	Positive_Naive
BANY.1.2.g15981	XP_023945329.1uncharacterized protein LOC112051083	XP_023945329.1uncharacterized protein LOC112051083	NA	NA	NA	NA	protein-coding	XM_024089561.2	XP_023945329.1			NC_069105.1	NA	-	-	-	Uncharacterised	Positive_Naive
BANY.1.2.g16179	XP_023945547.1uncharacterized protein LOC112051229 isoform X1	XP_023945547.1uncharacterized protein LOC112051229 isoform X1	NA	NA	NA	NA	protein-coding	XM_024089779.2	XP_023945547.1			NC_069109.1	NA	-	-	-	Uncharacterised	Positive_Naive
BANY.1.2.g16727	CAH2051636.1unnamed protein product, partial	CAH2051636.1unnamed protein product, partial	NA	NA	NA	NA	NA	NA	NA			NA	NA	-	-	-	Uncharacterised	Positive_Naive
BANY.1.2.g16734	CAH2234186.1jg372, partial	CAB3507565.1unnamed protein product	NA	NA	NA	NA	NA	NA	NA			NA	NA	-	-	-	Uncharacterised	Positive_Naive
BANY.1.2.g16864	XP_023946276.1uncharacterized protein LOC112051728	---NA---	NA	NA	NA	NA	NA	NA	NA	C:GO:0016021	C:integral component of membrane	NA	NA	-	-	-	Uncharacterised	Positive_Naive, Negative_Positive
BANY.1.2.g17000	KAJ0183650.1hypothetical protein K1T71_000073	KAJ0183650.1hypothetical protein K1T71_000073	NA	NA	NA	NA	NA	NA	NA			NA	NA	-	-	-	Uncharacterised	Positive_Naive, Negative_Positive
BANY.1.2.g17053	CAH2257743.1jg17130	CAH2257743.1jg17130	NA	NA	NA	NA	NA	NA	NA	F:GO:0003824; C:GO:0016020; P:GO:0090304	F:catalytic activity; C:membrane; P:nucleic acid metabolic process	NA	NA	-	-	-	Uncharacterised	Positive_Naive
BANY.1.2.g17659	XP_052743436.1uncharacterized protein LOC112052255	XP_052743436.1uncharacterized protein LOC112052255	NA	NA	NA	NA	protein-coding	XM_052887476.1	XP_052743436.1	C:GO:0016020; C:GO:0016021	C:membrane; C:integral component of membrane	NC_069101.1	NA	-	-	-	Uncharacterised	Positive_Naive
BANY.1.2.g17800	XP_039757363.1uncharacterized protein LOC120631751	XP_039757363.1uncharacterized protein LOC120631751	NA	NA	NA	NA	protein-coding	XM_052886245.1_XM_024091388.2_XM_052886319.1_XM_052886123.1	XP_052742205.1_XP_023947156.2_XP_052742279.1_XP_052742083.1	C:GO:0016021; F:GO:0016758	C:integral component of membrane; F:transferase activity, transferring hexosyl groups	NC_069098.1	NA	-	-	-	Uncharacterised	Positive_Naive
BANY.1.2.g17817	---NA---	---NA---	NA	NA	NA	NA	NA	NA	NA	F:GO:0003723; F:GO:0003774; F:GO:0003779; F:GO:0005524; C:GO:0016459	F:RNA binding; F:motor activity; F:actin binding; F:ATP binding; C:myosin complex	NA	NA	-	-	-	Uncharacterised	Positive_Naive
BANY.1.2.g18871	XP_052744844.1E3 SUMO-protein ligase ZBED1-like	---NA---	NA	NA	NA	NA	NA	NA	NA			NA	NA	-	-	-	Uncharacterised	Positive_Naive, Negative_Positive
BANY.1.2.g19512	CAH2268026.1jg10214	CAH2268026.1jg10214	NA	NA	NA	NA	NA	NA	NA	F:GO:0003964; F:GO:0004519; P:GO:0006278; P:GO:0007155; P:GO:0007229; C:GO:0016021; P:GO:0090305	F:RNA-directed DNA polymerase activity; F:endonuclease activity; P:RNA-dependent DNA biosynthetic process; P:cell adhesion; P:integrin-mediated signaling pathway; C:integral component of membrane; P:nucleic acid phosphodiester bond hydrolysis	NA	NA	-	-	-	Uncharacterised	Positive_Naive
BANY.1.2.g20326	CAH2268478.1jg16907	CAH2268478.1jg16907	NA	NA	NA	NA	NA	NA	NA	F:GO:0003964; F:GO:0004519; P:GO:0006278; P:GO:0035556; P:GO:0090305	F:RNA-directed DNA polymerase activity; F:endonuclease activity; P:RNA-dependent DNA biosynthetic process; P:intracellular signal transduction; P:nucleic acid phosphodiester bond hydrolysis	NA	NA	-	-	-	Uncharacterised	Positive_Naive
BANY.1.2.g20776	---NA---	---NA---	NA	NA	NA	NA	NA	NA	NA			NA	NA	-	-	-	Uncharacterised	Positive_Naive
BANY.1.2.g21792	XP_023950719.2uncharacterized protein DDB_G0283357-like	XP_023950719.2uncharacterized protein DDB_G0283357-like	NA	NA	NA	NA	protein-coding	XM_024094951.2	XP_023950719.2			NC_069098.1	NA	-	-	-	Uncharacterised	Positive_Naive
BANY.1.2.g22066	XP_052741791.1uncharacterized protein LOC128198791	XP_052741791.1uncharacterized protein LOC128198791	NA	NA	NA	NA	protein-coding	XM_052891283.1_XM_052884647.1_XM_052885116.1_XM_052885831.1_XM_052887704.1_XM_052888403.1_XM_052890787.1	XP_052747243.1_XP_052740607.1_XP_052741076.1_XP_052741791.1_XP_052743664.1_XP_052744363.1_XP_052746747.1			NC_069085.1_NC_069094.1_NC_069095.1_NC_069097.1_NC_069102.1_NC_069104.1_NC_069110.1	NA	-	-	-	Uncharacterised	Positive_Naive
BANY.1.2.g22916	CAH2207771.1jg3037	CAH2207771.1jg3037	NA	NA	NA	NA	NA	NA	NA			NA	NA	-	-	-	Uncharacterised	Positive_Naive
BANY.1.2.g23018	XP_052737833.1putative uncharacterized transposon-derived protein F52C9.6 isoform X1	XP_052737833.1putative uncharacterized transposon-derived protein F52C9.6 isoform X1	NA	NA	NA	NA	NA	NA	NA	F:GO:0003964; F:GO:0004519; P:GO:0006278; P:GO:0090305	F:RNA-directed DNA polymerase activity; F:endonuclease activity; P:RNA-dependent DNA biosynthetic process; P:nucleic acid phosphodiester bond hydrolysis	NA	NA	-	-	-	Uncharacterised	Positive_Naive
BANY.1.2.g23566	CAH2229711.1jg2261	CAH2229711.1jg2261	NA	NA	NA	NA	NA	NA	NA			NA	NA	-	-	-	Uncharacterised	Positive_Naive
BANY.1.2.g24796	---NA---	---NA---	NA	NA	NA	NA	NA	NA	NA	F:GO:0003676; P:GO:0015074	F:nucleic acid binding; P:DNA integration	NA	NA	-	-	-	Uncharacterised	Positive_Naive, Negative_Positive
BANY.1.2.g24822	VVC86843.1unnamed protein product	VVC86843.1unnamed protein product	NA	NA	NA	NA	NA	NA	NA			NA	NA	-	-	-	Uncharacterised	Positive_Naive, Negative_Positive
BANY.1.2.g25000	XP_052746368.1uncharacterized protein LOC112049543 isoform X2	XP_052746368.1uncharacterized protein LOC112049543 isoform X2	NA	NA	NA	NA	NA	NA	NA	F:GO:0046872	F:metal ion binding	NA	NA	-	-	-	Uncharacterised	Positive_Naive, Negative_Positive
BANY.1.2.g25487	XP_052738593.1uncharacterized protein LOC128198270	XP_052738593.1uncharacterized protein LOC128198270	NA	NA	NA	NA	NA	NA	NA			NA	NA	-	-	-	Uncharacterised	Positive_Naive
BANY.1.2.g00042	XP_045769752.1uncharacterized protein LOC123870470	XP_045769752.1uncharacterized protein LOC123870470	NA	NA	NA	NA	NA	NA	NA	F:GO:0003676; F:GO:0004190; P:GO:0006508	F:nucleic acid binding; F:aspartic-type endopeptidase activity; P:proteolysis	NA	NA	-	-	-	Uncharacterised	Negative_Naive
BANY.1.2.g00100	CAH2267684.1jg1831, partial	CAH2267684.1jg1831, partial	NA	NA	NA	NA	NA	NA	NA	F:GO:0003964; F:GO:0004519; P:GO:0006278; P:GO:0090305	F:RNA-directed DNA polymerase activity; F:endonuclease activity; P:RNA-dependent DNA biosynthetic process; P:nucleic acid phosphodiester bond hydrolysis	NA	NA	-	-	-	Uncharacterised	Negative_Naive
BANY.1.2.g00349	XP_023934395.2uncharacterized protein LOC112043295	XP_023934395.2uncharacterized protein LOC112043295	NA	NA	NA	NA	protein-coding	XM_024078627.2	XP_023934395.2			NC_069086.1	NA	-	-	-	Uncharacterised	Negative_Naive
BANY.1.2.g01129	XP_052737833.1putative uncharacterized transposon-derived protein F52C9.6 isoform X1	XP_052737833.1putative uncharacterized transposon-derived protein F52C9.6 isoform X1	NA	NA	NA	NA	NA	NA	NA	F:GO:0003964; F:GO:0004519; P:GO:0006278; P:GO:0090305	F:RNA-directed DNA polymerase activity; F:endonuclease activity; P:RNA-dependent DNA biosynthetic process; P:nucleic acid phosphodiester bond hydrolysis	NA	NA	-	-	-	Uncharacterised	Negative_Naive
BANY.1.2.g01916	CAH2095539.1unnamed protein product	CAH2095539.1unnamed protein product	NA	NA	NA	NA	NA	NA	NA	C:GO:0016021	C:integral component of membrane	NA	NA	-	-	-	Uncharacterised	Negative_Naive
BANY.1.2.g02612	XP_023954133.2uncharacterized protein LOC112057820	XP_023954133.2uncharacterized protein LOC112057820	NA	NA	NA	NA	protein-coding	XM_024098365.2	XP_023954133.2	C:GO:0016021	C:integral component of membrane	NC_069085.1	NA	-	-	-	Uncharacterised	Negative_Naive
BANY.1.2.g02621	XP_052747028.1uncharacterized protein LOC112057825 isoform X2	XP_052747028.1uncharacterized protein LOC112057825 isoform X2	NA	NA	NA	NA	protein-coding	XM_024098376.2	XP_023954144.2	C:GO:0016020	C:membrane	NC_069085.1	NA	-	-	-	Uncharacterised	Negative_Naive
BANY.1.2.g03071	CAH2256264.1jg22622	CAH2256264.1jg22622	NA	NA	NA	NA	NA	NA	NA	F:GO:0003964; F:GO:0004519; P:GO:0006278; P:GO:0090305	F:RNA-directed DNA polymerase activity; F:endonuclease activity; P:RNA-dependent DNA biosynthetic process; P:nucleic acid phosphodiester bond hydrolysis	NA	NA	-	-	-	Uncharacterised	Negative_Naive
BANY.1.2.g03697	OWR44719.1hypothetical protein KGM_202820	OWR44719.1hypothetical protein KGM_202820	NA	NA	NA	NA	protein-coding	XM_052883464.1	XP_052739424.1			NC_069091.1	NA	-	-	-	Uncharacterised	Negative_Naive
BANY.1.2.g04068	CAH2226665.1jg3174	CAH2226665.1jg3174	NA	NA	NA	NA	NA	NA	NA			NA	NA	-	-	-	Uncharacterised	Negative_Naive
BANY.1.2.g04236	XP_052737827.1uncharacterized protein K02A2.6-like	XP_052737827.1uncharacterized protein K02A2.6-like	NA	NA	NA	NA	NA	NA	NA	F:GO:0003676; P:GO:0015074	F:nucleic acid binding; P:DNA integration	NA	NA	-	-	-	Uncharacterised	Negative_Naive, Negative_Positive
BANY.1.2.g06059	CAH2258320.1 jg10531	CAH2258320.1 jg10531	NA	NA	NA	NA	protein-coding	XM_024080099.2	XP_023935867.2			NC_069103.1	NA	-	-	-	Uncharacterised	Negative_Naive, Negative_Positive
BANY.1.2.g07534	CAH2267684.1jg1831, partial	CAH2267684.1jg1831, partial	NA	NA	NA	NA	NA	NA	NA	F:GO:0003964; F:GO:0004519; P:GO:0006278; P:GO:0090305	F:RNA-directed DNA polymerase activity; F:endonuclease activity; P:RNA-dependent DNA biosynthetic process; P:nucleic acid phosphodiester bond hydrolysis	NA	NA	-	-	-	Uncharacterised	Negative_Naive
BANY.1.2.g08108	XP_052745796.1uncharacterized protein LOC112045697	XP_052745796.1uncharacterized protein LOC112045697	NA	NA	NA	NA	NA	NA	NA			NA	NA	-	-	-	Uncharacterised	Negative_Naive, Negative_Positive
BANY.1.2.g08110	XP_052738752.1uncharacterized protein LOC128198296	XP_052738752.1uncharacterized protein LOC128198296	NA	NA	NA	NA	NA	NA	NA			NA	NA	-	-	-	Uncharacterised	Negative_Naive
BANY.1.2.g08173	CAH2211701.1jg10642	CAH2211701.1jg10642	NA	NA	NA	NA	NA	NA	NA			NA	NA	-	-	-	Uncharacterised	Negative_Naive
BANY.1.2.g08612	CAG5059945.1unnamed protein product	CAG5059945.1unnamed protein product	NA	NA	NA	NA	NA	NA	NA	F:GO:0003677; C:GO:0005634	F:DNA binding; C:nucleus	NA	NA	-	-	-	Uncharacterised	Negative_Naive, Negative_Positive
BANY.1.2.g08924	CAH2251398.1jg6007	CAH2251398.1jg6007	NA	NA	NA	NA	NA	NA	NA			NA	NA	-	-	-	Uncharacterised	Negative_Naive
BANY.1.2.g09003	CAH4022418.1unnamed protein product	CAH4022418.1unnamed protein product	NA	NA	NA	NA	NA	NA	NA	F:GO:0003964; F:GO:0004519; P:GO:0006278; P:GO:0090305	F:RNA-directed DNA polymerase activity; F:endonuclease activity; P:RNA-dependent DNA biosynthetic process; P:nucleic acid phosphodiester bond hydrolysis	NA	NA	-	-	-	Uncharacterised	Negative_Naive
BANY.1.2.g09072	CAH2267684.1jg1831, partial	CAH2267684.1jg1831, partial	NA	NA	NA	NA	NA	NA	NA	F:GO:0003964; F:GO:0004519; P:GO:0006278; P:GO:0090305	F:RNA-directed DNA polymerase activity; F:endonuclease activity; P:RNA-dependent DNA biosynthetic process; P:nucleic acid phosphodiester bond hydrolysis	NA	NA	-	-	-	Uncharacterised	Negative_Naive
BANY.1.2.g09734	XP_052737827.1uncharacterized protein K02A2.6-like	XP_052737827.1uncharacterized protein K02A2.6-like	NA	NA	NA	NA	NA	NA	NA	F:GO:0003676; P:GO:0015074	F:nucleic acid binding; P:DNA integration	NA	NA	-	-	-	Uncharacterised	Negative_Naive, Negative_Positive
BANY.1.2.g10659	XP_052738586.1uncharacterized protein LOC128198269	XP_052738586.1uncharacterized protein LOC128198269	NA	NA	NA	NA	protein-coding	XM_052882626.1	XP_052738586.1			NC_069089.1	NA	-	-	-	Uncharacterised	Negative_Naive
BANY.1.2.g10741	XP_052745426.1uncharacterized protein LOC128199515	XP_052745426.1uncharacterized protein LOC128199515	NA	NA	NA	NA	protein-coding	XM_052882039.1_XM_052887890.1_XM_052889500.1_XM_052889466.1	XP_052737999.1_XP_052743850.1_XP_052745460.1_XP_052745426.1	F:GO:0003676; F:GO:0004190; P:GO:0006508; F:GO:0008270; P:GO:0015074	F:nucleic acid binding; F:aspartic-type endopeptidase activity; P:proteolysis; F:zinc ion binding; P:DNA integration	NC_069088.1_NC_069102.1_NC_069108.1	NA	-	-	-	Uncharacterised	Negative_Naive
BANY.1.2.g11383	CAG9118092.1unnamed protein product	---NA---	NA	NA	NA	NA	NA	NA	NA			NA	NA	-	-	-	Uncharacterised	Negative_Naive
BANY.1.2.g11525	XP_052739903.1uncharacterized protein LOC112047993	XP_052739903.1uncharacterized protein LOC112047993	NA	NA	NA	NA	protein-coding	XM_052883943.1	XP_052739903.1	C:GO:0016021	C:integral component of membrane	NC_069092.1	NA	-	-	-	Uncharacterised	Negative_Naive
BANY.1.2.g11827	CAH2216064.1jg619, partial	CAH2216064.1jg619, partial	NA	NA	NA	NA	NA	NA	NA	F:GO:0003964; P:GO:0006278	F:RNA-directed DNA polymerase activity; P:RNA-dependent DNA biosynthetic process	NA	NA	-	-	-	Uncharacterised	Negative_Naive
BANY.1.2.g12216	XP_045772951.1uncharacterized protein LOC123872614	XP_045772951.1uncharacterized protein LOC123872614	NA	NA	NA	NA	protein-coding	XM_052884382.1_XM_024093986.2	XP_052740342.1_XP_023949754.2			NC_069093.1_NC_069094.1	NA	-	-	-	Uncharacterised	Negative_Naive, Negative_Positive
BANY.1.2.g12603	---NA---	---NA---	NA	NA	NA	NA	NA	NA	NA			NA	NA	-	-	-	Uncharacterised	Negative_Naive, Negative_Positive
BANY.1.2.g12794	CAH2270071.1 jg16531	CAH2270071.1 jg16531	NA	NA	NA	NA	NA	NA	NA	F:GO:0003964; F:GO:0004519; P:GO:0006278; P:GO:0090305	F:RNA-directed DNA polymerase activity; F:endonuclease activity; P:RNA-dependent DNA biosynthetic process; P:nucleic acid phosphodiester bond hydrolysis	NA	NA	-	-	-	Uncharacterised	Negative_Naive
BANY.1.2.g12802	XP_052737833.1putative uncharacterized transposon-derived protein F52C9.6 isoform X1	XP_052737833.1putative uncharacterized transposon-derived protein F52C9.6 isoform X1	NA	NA	NA	NA	NA	NA	NA	F:GO:0003964; F:GO:0004519; P:GO:0006278; P:GO:0090305	F:RNA-directed DNA polymerase activity; F:endonuclease activity; P:RNA-dependent DNA biosynthetic process; P:nucleic acid phosphodiester bond hydrolysis	NA	NA	-	-	-	Uncharacterised	Negative_Naive
BANY.1.2.g14770	XP_052738139.1uncharacterized protein LOC112050231 isoform X1	XP_052738139.1uncharacterized protein LOC112050231 isoform X1	NA	NA	NA	NA	protein-coding	XM_024088449.2	XP_023944217.2			NC_069088.1	NA	-	-	-	Uncharacterised	Negative_Naive
BANY.1.2.g15887	XP_052737833.1putative uncharacterized transposon-derived protein F52C9.6 isoform X1	XP_052737833.1putative uncharacterized transposon-derived protein F52C9.6 isoform X1	NA	NA	NA	NA	NA	NA	NA	F:GO:0003964; F:GO:0004519; P:GO:0006278; P:GO:0090305	F:RNA-directed DNA polymerase activity; F:endonuclease activity; P:RNA-dependent DNA biosynthetic process; P:nucleic acid phosphodiester bond hydrolysis	NA	NA	-	-	-	Uncharacterised	Negative_Naive, Negative_Positive
BANY.1.2.g16109	XP_052741344.1uncharacterized protein LOC128198720	XP_052741344.1uncharacterized protein LOC128198720	NA	NA	NA	NA	protein-coding	XM_052883214.1_XM_052888125.1_XM_052882167.1_XM_052882147.1_XM_052882146.1_XM_052884812.1_XM_052885147.1_XM_052885384.1_XM_052886199.1_XM_052888298.1_XM_052890653.1	XP_052739174.1_XP_052744085.1_XP_052738127.1_XP_052738107.1_XP_052738106.1_XP_052740772.1_XP_052741107.1_XP_052741344.1_XP_052742159.1_XP_052744258.1_XP_052746613.1			NC_069083.1_NC_069084.1_NC_069088.1_NC_069094.1_NC_069095.1_NC_069096.1_NC_069098.1_NC_069104.1_NC_069110.1	NA	-	-	-	Uncharacterised	Negative_Naive, Negative_Positive
BANY.1.2.g17189	---NA---	---NA---	NA	NA	NA	NA	NA	NA	NA			NA	NA	-	-	-	Uncharacterised	Negative_Naive
BANY.1.2.g17387	---NA---	---NA---	NA	NA	NA	NA	NA	NA	NA	F:GO:0016491; P:GO:0055114	F:oxidoreductase activity; P:oxidation-reduction process	NA	NA	-	-	-	Uncharacterised	Negative_Naive
BANY.1.2.g17456	---NA---	---NA---	NA	NA	NA	NA	NA	NA	NA			NA	NA	-	-	-	Uncharacterised	Negative_Naive
BANY.1.2.g18633	XP_052745426.1uncharacterized protein LOC128199515	XP_052745426.1uncharacterized protein LOC128199515	NA	NA	NA	NA	NA	NA	NA	F:GO:0003676; F:GO:0004190; P:GO:0006508; F:GO:0008270	F:nucleic acid binding; F:aspartic-type endopeptidase activity; P:proteolysis; F:zinc ion binding	NA	NA	-	-	-	Uncharacterised	Negative_Naive
BANY.1.2.g19063	XP_045780280.1uncharacterized protein LOC123877521	XP_045780280.1uncharacterized protein LOC123877521	NA	NA	NA	NA	protein-coding	XM_052889009.1	XP_052744969.1	F:GO:0003964; P:GO:0006278; C:GO:0016021	F:RNA-directed DNA polymerase activity; P:RNA-dependent DNA biosynthetic process; C:integral component of membrane	NC_069106.1	NA	-	-	-	Uncharacterised	Negative_Naive
BANY.1.2.g19418	CAH2265472.1jg10057	CAH2265472.1jg10057	NA	NA	NA	NA	NA	NA	NA	F:GO:0003964; F:GO:0004252; F:GO:0004519; F:GO:0004672; F:GO:0004866; F:GO:0005524; P:GO:0006278; P:GO:0006468; P:GO:0010951; P:GO:0035556; F:GO:0051015; P:GO:0090305	F:RNA-directed DNA polymerase activity; F:serine-type endopeptidase activity; F:endonuclease activity; F:protein kinase activity; F:endopeptidase inhibitor activity; F:ATP binding; P:RNA-dependent DNA biosynthetic process; P:protein phosphorylation; P:negative regulation of endopeptidase activity; P:intracellular signal transduction; F:actin filament binding; P:nucleic acid phosphodiester bond hy…	NA	NA	-	-	-	Uncharacterised	Negative_Naive
BANY.1.2.g19811	XP_039757374.1uncharacterized protein LOC120631762	XP_039757374.1uncharacterized protein LOC120631762	NA	NA	NA	NA	protein-coding	XM_052886238.1	XP_052742198.1			NC_069098.1	NA	CG41378	oxidoreductase activity, acting on a sulfur group of donors, disulfide as acceptor	-	Uncharacterised	Negative_Naive
BANY.1.2.g20859	XP_052737827.1uncharacterized protein K02A2.6-like	XP_052737827.1uncharacterized protein K02A2.6-like	NA	NA	NA	NA	protein-coding	XM_052886175.1_XM_052888534.1_XM_024094852.2	XP_052742135.1_XP_052744494.1_XP_023950620.1	F:GO:0003676; F:GO:0008270	F:nucleic acid binding; F:zinc ion binding	NC_069098.1_NC_069105.1_NC_069106.1	NA	-	-	-	Uncharacterised	Negative_Naive, Negative_Positive
BANY.1.2.g20913	CAH2100757.1unnamed protein product	CAH2100757.1unnamed protein product	NA	NA	NA	NA	NA	NA	NA			NA	NA	-	-	-	Uncharacterised	Negative_Naive
BANY.1.2.g21102	---NA---	---NA---	NA	NA	NA	NA	NA	NA	NA			NA	NA	-	-	-	Uncharacterised	Negative_Naive, Negative_Positive
BANY.1.2.g21155	XP_023950148.2uncharacterized protein LOC112054555	XP_023950148.2uncharacterized protein LOC112054555	NA	NA	NA	NA	protein-coding	XM_024094380.2	XP_023950148.2			NC_069089.1	NA	-	-	-	Uncharacterised	Negative_Naive
BANY.1.2.g22050	CAH2230808.1 jg15274	CAG4966887.1unnamed protein product	NA	NA	NA	NA	NA	NA	NA	F:GO:0003964; F:GO:0004519; P:GO:0006278; P:GO:0090305	F:RNA-directed DNA polymerase activity; F:endonuclease activity; P:RNA-dependent DNA biosynthetic process; P:nucleic acid phosphodiester bond hydrolysis	NA	NA	-	-	-	Uncharacterised	Negative_Naive
BANY.1.2.g22068	XP_039754559.1uncharacterized protein LOC120629631	XP_039754559.1uncharacterized protein LOC120629631	NA	NA	NA	NA	NA	NA	NA	C:GO:0016020	C:membrane	NA	NA	-	-	-	Uncharacterised	Negative_Naive
BANY.1.2.g22137	CAH2249605.1 jg18794	CAH2249605.1 jg18794	NA	NA	NA	NA	NA	NA	NA			NA	NA	-	-	-	Uncharacterised	Negative_Naive
BANY.1.2.g23067	XP_045537585.1uncharacterized protein LOC123721794	XP_045537585.1uncharacterized protein LOC123721794	NA	NA	NA	NA	NA	NA	NA	P:GO:0009987	P:cellular process	NA	NA	-	-	-	Uncharacterised	Negative_Naive
BANY.1.2.g23828	---NA---	---NA---	NA	NA	NA	NA	NA	NA	NA			NA	NA	-	-	-	Uncharacterised	Negative_Naive, Negative_Positive
BANY.1.2.g24043	XP_052737827.1uncharacterized protein K02A2.6-like	XP_052737827.1uncharacterized protein K02A2.6-like	NA	NA	NA	NA	protein-coding	XM_052881867.1_XM_052888551.1	XP_052737827.1_XP_052744511.1	F:GO:0003676; P:GO:0015074	F:nucleic acid binding; P:DNA integration	NC_069087.1_NC_069105.1	NA	-	-	-	Uncharacterised	Negative_Naive, Negative_Positive
BANY.1.2.g26027	XP_045764375.1uncharacterized protein LOC123866739	XP_045764375.1uncharacterized protein LOC123866739	NA	NA	NA	NA	NA	NA	NA	F:GO:0046872	F:metal ion binding	NA	NA	-	-	-	Uncharacterised	Negative_Naive, Negative_Positive
BANY.1.2.g26272	CAH2216064.1jg619, partial	CAH2216064.1jg619, partial	NA	NA	NA	NA	NA	NA	NA	F:GO:0003964; F:GO:0004519; P:GO:0006278; C:GO:0016020; C:GO:0016021; P:GO:0090305	F:RNA-directed DNA polymerase activity; F:endonuclease activity; P:RNA-dependent DNA biosynthetic process; C:membrane; C:integral component of membrane; P:nucleic acid phosphodiester bond hydrolysis	NA	NA	-	-	-	Uncharacterised	Negative_Naive
BANY.1.2.g00222	XP_052738538.1uncharacterized protein LOC128198259	XP_052738538.1uncharacterized protein LOC128198259	NA	NA	NA	NA	NA	NA	NA	F:GO:0003824; P:GO:0090304	F:catalytic activity; P:nucleic acid metabolic process	NA	NA	-	-	-	Uncharacterised	Negative_Positive
BANY.1.2.g00262	CAH3861004.1unnamed protein product	CAH3861004.1unnamed protein product	NA	NA	NA	NA	NA	NA	NA	P:GO:0009966; C:GO:0046658; C:GO:0062023	P:regulation of signal transduction; C:anchored component of plasma membrane; C:collagen-containing extracellular matrix	NA	NA	-	-	-	Uncharacterised	Negative_Positive
BANY.1.2.g00538	XP_023935392.1uncharacterized protein LOC112043936 isoform X1	XP_023935392.1uncharacterized protein LOC112043936 isoform X1	NA	NA	NA	NA	protein-coding	XM_024079624.2	XP_023935392.1	C:GO:0016021; C:GO:0030659	C:integral component of membrane; C:cytoplasmic vesicle membrane	NC_069087.1	NA	-	-	-	Uncharacterised	Negative_Positive
BANY.1.2.g01937	XP_052744251.1uncharacterized protein LOC112054205	XP_052744251.1uncharacterized protein LOC112054205	NA	NA	NA	NA	NA	NA	NA	F:GO:0003824; C:GO:0016020; P:GO:0090304	F:catalytic activity; C:membrane; P:nucleic acid metabolic process	NA	NA	-	-	-	Uncharacterised	Negative_Positive
BANY.1.2.g02115	CAH2253585.1jg16503	CAH2253585.1jg16503	NA	NA	NA	NA	NA	NA	NA			NA	NA	-	-	-	Uncharacterised	Negative_Positive
BANY.1.2.g02224	XP_052745359.1uncharacterized protein LOC112056296 isoform X2	XP_052745359.1uncharacterized protein LOC112056296 isoform X2	NA	NA	NA	NA	NA	NA	NA	F:GO:0004674; F:GO:0005524; P:GO:0006468	F:protein serine/threonine kinase activity; F:ATP binding; P:protein phosphorylation	NA	NA	-	-	-	Uncharacterised	Negative_Positive
BANY.1.2.g03309	CAH2265279.1 jg19798	CAH2265279.1 jg19798	NA	NA	NA	NA	protein-coding	XM_024099004.2	XP_023954772.2			NC_069085.1	NA	-	-	-	Uncharacterised	Negative_Positive
BANY.1.2.g05646	XP_023935459.2uncharacterized protein LOC112043988	XP_023935459.2uncharacterized protein LOC112043988	NA	NA	NA	NA	protein-coding	XM_024079691.2	XP_023935459.2			NC_069106.1	NA	-	-	-	Uncharacterised	Negative_Positive
BANY.1.2.g05723	XP_052737833.1putative uncharacterized transposon-derived protein F52C9.6 isoform X1	XP_052737833.1putative uncharacterized transposon-derived protein F52C9.6 isoform X1	NA	NA	NA	NA	NA	NA	NA	F:GO:0003964; F:GO:0004519; P:GO:0006278; P:GO:0090305	F:RNA-directed DNA polymerase activity; F:endonuclease activity; P:RNA-dependent DNA biosynthetic process; P:nucleic acid phosphodiester bond hydrolysis	NA	NA	-	-	-	Uncharacterised	Negative_Positive
BANY.1.2.g07049	XP_052737833.1putative uncharacterized transposon-derived protein F52C9.6 isoform X1	XP_052737833.1putative uncharacterized transposon-derived protein F52C9.6 isoform X1	NA	NA	NA	NA	NA	NA	NA	F:GO:0003824; P:GO:0090304	F:catalytic activity; P:nucleic acid metabolic process	NA	NA	-	-	-	Uncharacterised	Negative_Positive
BANY.1.2.g07850	---NA---	---NA---	NA	NA	NA	NA	NA	NA	NA			NA	NA	-	-	-	Uncharacterised	Negative_Positive
BANY.1.2.g08324	XP_023938008.1uncharacterized protein LOC112045870 isoform X1	XP_023938008.1uncharacterized protein LOC112045870 isoform X1	NA	NA	NA	NA	protein-coding	XM_024082240.2	XP_023938008.1			NC_069110.1	NA	-	-	-	Uncharacterised	Negative_Positive
BANY.1.2.g08341	---NA---	---NA---	NA	NA	NA	NA	NA	NA	NA			NA	NA	-	-	-	Uncharacterised	Negative_Positive
BANY.1.2.g11800	---NA---	---NA---	NA	NA	NA	NA	NA	NA	NA			NA	NA	-	-	-	Uncharacterised	Negative_Positive
BANY.1.2.g13710	XP_052746367.1uncharacterized protein LOC112049543 isoform X1	XP_052746367.1uncharacterized protein LOC112049543 isoform X1	NA	NA	NA	NA	protein-coding	XM_052890407.1	XP_052746367.1			NC_069109.1	NA	-	-	-	Uncharacterised	Negative_Positive
BANY.1.2.g14836	---NA---	---NA---	NA	NA	NA	NA	NA	NA	NA			NA	NA	-	-	-	Uncharacterised	Negative_Positive
BANY.1.2.g15888	XP_052737833.1putative uncharacterized transposon-derived protein F52C9.6 isoform X1	XP_052737833.1putative uncharacterized transposon-derived protein F52C9.6 isoform X1	NA	NA	NA	NA	NA	NA	NA	F:GO:0003964; F:GO:0004519; P:GO:0006278; P:GO:0090305	F:RNA-directed DNA polymerase activity; F:endonuclease activity; P:RNA-dependent DNA biosynthetic process; P:nucleic acid phosphodiester bond hydrolysis	NA	NA	-	-	-	Uncharacterised	Negative_Positive
BANY.1.2.g16990	XP_052742284.1uncharacterized protein LOC128198873	XP_052742284.1uncharacterized protein LOC128198873	NA	NA	NA	NA	protein-coding	XM_052886324.1	XP_052742284.1	F:GO:0003964; F:GO:0004519; P:GO:0006278; P:GO:0090305	F:RNA-directed DNA polymerase activity; F:endonuclease activity; P:RNA-dependent DNA biosynthetic process; P:nucleic acid phosphodiester bond hydrolysis	NC_069098.1	NA	-	-	-	Uncharacterised	Negative_Positive
BANY.1.2.g17322	XP_034826294.1uncharacterized protein LOC117983783	XP_034826294.1uncharacterized protein LOC117983783	NA	NA	NA	NA	NA	NA	NA			NA	NA	-	-	-	Uncharacterised	Negative_Positive
BANY.1.2.g18639	CAH2239431.1 jg23862	CAH2239431.1 jg23862	NA	NA	NA	NA	protein-coding	XM_024092146.2	XP_023947914.2	F:GO:0042302	F:structural constituent of cuticle	NC_069089.1	NA	-	-	-	Uncharacterised	Negative_Positive
BANY.1.2.g18779	CAH2267900.1jg21953	CAH2267900.1jg21953	NA	NA	NA	NA	NA	NA	NA	F:GO:0003964; P:GO:0006278	F:RNA-directed DNA polymerase activity; P:RNA-dependent DNA biosynthetic process	NA	NA	-	-	-	Uncharacterised	Negative_Positive
BANY.1.2.g18869	CAH2242504.1jg10549	CAH2242504.1jg10549	NA	NA	NA	NA	NA	NA	NA	F:GO:0003964; F:GO:0004519; P:GO:0006278; P:GO:0090305	F:RNA-directed DNA polymerase activity; F:endonuclease activity; P:RNA-dependent DNA biosynthetic process; P:nucleic acid phosphodiester bond hydrolysis	NA	NA	-	-	-	Uncharacterised	Negative_Positive
BANY.1.2.g18887	XP_023948086.2uncharacterized protein C1orf112 homolog	XP_023948086.2uncharacterized protein C1orf112 homolog	NA	NA	NA	NA	protein-coding	XM_024092318.2	XP_023948086.2			NC_069102.1	NA	-	-	-	Uncharacterised	Negative_Positive
BANY.1.2.g19602	CAH2219723.1jg25731	CAH2219723.1jg25731	NA	NA	NA	NA	NA	NA	NA	F:GO:0003924; F:GO:0003964; F:GO:0004519; F:GO:0005525; P:GO:0006278; P:GO:0090305	F:GTPase activity; F:RNA-directed DNA polymerase activity; F:endonuclease activity; F:GTP binding; P:RNA-dependent DNA biosynthetic process; P:nucleic acid phosphodiester bond hydrolysis	NA	NA	-	-	-	Uncharacterised	Negative_Positive
BANY.1.2.g19681	XP_047990711.1uncharacterized protein LOC125229813	XP_047990711.1uncharacterized protein LOC125229813	NA	NA	NA	NA	NA	NA	NA	F:GO:0003676; F:GO:0004523	F:nucleic acid binding; F:RNA-DNA hybrid ribonuclease activity	NA	NA	-	-	-	Uncharacterised	Negative_Positive
BANY.1.2.g20060	---NA---	---NA---	NA	NA	NA	NA	NA	NA	NA	P:GO:0009987; C:GO:0016021; F:GO:0022857; P:GO:0055085	P:cellular process; C:integral component of membrane; F:transmembrane transporter activity; P:transmembrane transport	NA	NA	-	-	-	Uncharacterised	Negative_Positive
BANY.1.2.g20650	PZC74275.1hypothetical protein B5X24_HaOG208129	PZC74275.1hypothetical protein B5X24_HaOG208129	NA	NA	NA	NA	NA	NA	NA	F:GO:0046872; C:GO:0071564	F:metal ion binding; C:npBAF complex	NA	NA	-	-	-	Uncharacterised	Negative_Positive
BANY.1.2.g20792	CAH0722301.1unnamed protein product, partial	CAH2068338.1unnamed protein product, partial	NA	NA	NA	NA	NA	NA	NA			NA	NA	-	-	-	Uncharacterised	Negative_Positive
BANY.1.2.g20915	---NA---	---NA---	NA	NA	NA	NA	NA	NA	NA			NA	NA	-	-	-	Uncharacterised	Negative_Positive
BANY.1.2.g21026	XP_052737833.1putative uncharacterized transposon-derived protein F52C9.6 isoform X1	XP_052737833.1putative uncharacterized transposon-derived protein F52C9.6 isoform X1	NA	NA	NA	NA	NA	NA	NA	F:GO:0003964; F:GO:0004519; P:GO:0006278; P:GO:0007155; P:GO:0007229; C:GO:0016020; C:GO:0016021; P:GO:0090305	F:RNA-directed DNA polymerase activity; F:endonuclease activity; P:RNA-dependent DNA biosynthetic process; P:cell adhesion; P:integrin-mediated signaling pathway; C:membrane; C:integral component of membrane; P:nucleic acid phosphodiester bond hydrolysis	NA	NA	-	-	-	Uncharacterised	Negative_Positive
BANY.1.2.g21079	---NA---	---NA---	NA	NA	NA	NA	NA	NA	NA			NA	NA	-	-	-	Uncharacterised	Negative_Positive
BANY.1.2.g21388	XP_052737833.1putative uncharacterized transposon-derived protein F52C9.6 isoform X1	XP_052737833.1putative uncharacterized transposon-derived protein F52C9.6 isoform X1	NA	NA	NA	NA	NA	NA	NA	F:GO:0003964; F:GO:0004519; P:GO:0006278; P:GO:0090305	F:RNA-directed DNA polymerase activity; F:endonuclease activity; P:RNA-dependent DNA biosynthetic process; P:nucleic acid phosphodiester bond hydrolysis	NA	NA	-	-	-	Uncharacterised	Negative_Positive
BANY.1.2.g24279	CAH2217269.1jg25060	CAH2217269.1jg25060	NA	NA	NA	NA	NA	NA	NA	F:GO:0001784; F:GO:0004842; F:GO:0005509; P:GO:0007166; P:GO:0016567; P:GO:0023051	F:phosphotyrosine residue binding; F:ubiquitin-protein transferase activity; F:calcium ion binding; P:cell surface receptor signaling pathway; P:protein ubiquitination; P:regulation of signaling	NA	NA	-	-	-	Uncharacterised	Negative_Positive
BANY.1.2.g25452	XP_052737833.1putative uncharacterized transposon-derived protein F52C9.6 isoform X1	XP_052737833.1putative uncharacterized transposon-derived protein F52C9.6 isoform X1	NA	NA	NA	NA	NA	NA	NA			NA	NA	-	-	-	Uncharacterised	Negative_Positive
BANY.1.2.g26089	XP_052747219.1uncharacterized protein LOC128199891	XP_052747219.1uncharacterized protein LOC128199891	NA	NA	NA	NA	NA	NA	NA			NA	NA	-	-	-	Uncharacterised	Negative_Positive
BANY.1.2.g02947	XP_052743687.1hepatocyte nuclear factor 4-gamma isoform X1	XP_052743687.1hepatocyte nuclear factor 4-gamma isoform X1	NA	NA	NA	NA	protein-coding	XM_052887727.1	XP_052743687.1	F:GO:0003700; F:GO:0003707; C:GO:0005634; P:GO:0006355; F:GO:0008270; P:GO:0043401; F:GO:0043565	F:DNA-binding transcription factor activity; F:steroid hormone receptor activity; C:nucleus; P:regulation of transcription, DNA-templated; F:zinc ion binding; P:steroid hormone mediated signaling pathway; F:sequence-specific DNA binding	NC_069102.1	NA	Hnf4	cellular response to insulin stimulus, glucose homeostasis, lipid catabolic process, RNA polymerase II cis-regulatory region sequence-specific DNA binding , DNA-binding transcription factor activity	encodes a protein that regulates lipid mobilization and fatty acid beta-oxidation during larval stages. Its expression increases greatly at the onset of adulthood when it promotes glucose-stimulated ILP secretion from the insulin-producing cells, maintains glucose homeostasis, and supports mitochondrial function.	Vision	Positive_Naive
BANY.1.2.g08566	XP_052739019.1unconventional myosin-XVIIIa isoform X3	XP_052739019.1unconventional myosin-XVIIIa isoform X3	NA	NA	NA	NA	protein-coding	XM_052883057.1	XP_052739017.1			NC_069090.1	NA	Mhcl	actin filament binding, NOT enables ATP binding, NOT enables cytoskeletal motor activity, involved_in actomyosin structure organization	encodes a protein that interacts with the product of rols during myoblast fusion	Vision	Positive_Naive, Negative_Positive
BANY.1.2.g10230	XP_045781395.1PR domain zinc finger protein 5-like	XP_045781395.1PR domain zinc finger protein 5-like	NA	NA	NA	NA	NA	NA	NA	F:GO:0003676	F:nucleic acid binding	NA	NA	Blimp-1	DNA-binding transcription repressor activity, RNA polymerase II-specific, involved_in cellular response to ecdysone, involved_in compound eye photoreceptor fate commitment, involved_in negative regulation of transcription by RNA polymerase II, involved_in pupation, involved_in regulation of tube architecture, open tracheal system	not exact match but was the highest 2/14; encodes a zinc finger transcription repressor that is induced by 20-hydroxylecdysone and plays important roles for metamorphosis. It also contributes to embryonic trachea formation	Vision	Positive_Naive
BANY.1.2.g12127	XP_052741927.185/88 kDa calcium-independent phospholipase A2	XP_052741927.185/88 kDa calcium-independent phospholipase A2	calcium-independent phospholipase A2 VIA	iPLA2-VIA	NP_648366.2	Dmel_CG6718	protein-coding	XM_052885967.1	XP_052741927.1	P:GO:0016042; F:GO:0016787; F:GO:0019904	P:lipid catabolic process; F:hydrolase activity; F:protein domain specific binding	NC_069097.1	NP_648366.2calcium-independent phospholipase A2 VIA, isoform A	iPLA2-VIA	retromer complex binding, serine hydrolase activity, calcium-independent phospholipase A2 activity, positive regulation of response to oxidative stress, regulation of ceramide biosynthetic process, triglyceride homeostasis	encodes a protein that localizes to cytosol and mitochondria involved in repairing oxidized mitochondrial lipids, such as cardiolipin, and thus preventing cytochrome c release. It is partially responsible for cardiolipin depletion and monolysocardiolipin accumulation in Taz-deficient flies, which is a model of Barth syndrome	Vision	Positive_Naive
BANY.1.2.g12817	XP_052747327.1coiled-coil and C2 domain-containing protein 1-like isoform X1	XP_052747327.1coiled-coil and C2 domain-containing protein 1-like isoform X1	NA	NA	NA	NA	protein-coding	XM_052891367.1	XP_052747327.1	F:GO:0001227	F:DNA-binding transcription repressor activity, RNA polymerase II-specific	NC_069085.1	NA	l(2)gd1	phosphatidylinositol phosphate binding, DNA-binding transcription repressor activity, RNA polymerase II-specific, compound eye development, endosome transport via multivesicular body sorting pathway, imaginal disc-derived wing vein morphogenesis, negative regulation of Notch signaling pathway, sensory organ development	encodes a cytosolic protein conserved in Metazoa. It is involved in the transport of proteins such as signaling receptors through the endosomal pathway. It interacts with the ESCRT-III core component encoded by shrb and is probably required for its full activity	Vision	Positive_Naive
BANY.1.2.g14379	XP_052738853.1glucose dehydrogenase [FAD, quinone]-like	XP_052738853.1glucose dehydrogenase [FAD, quinone]-like	uncharacterized protein	CG6142	NP_651466.1	Dmel_CG6142	protein-coding	XM_052882893.1	XP_052738853.1	F:GO:0016614; F:GO:0050660; P:GO:0055114	F:oxidoreductase activity, acting on CH-OH group of donors; F:flavin adenine dinucleotide binding; P:oxidation-reduction process	NC_069090.1	NP_651466.1uncharacterized protein Dmel_CG6142	CG6142	flavin adenine dinucleotide binding, oxidoreductase activity	-	Vision	Positive_Naive
BANY.1.2.g16669	CAH2233944.1 jg21427	CAH2233944.1 jg21427	NA	NA	NA	NA	protein-coding	XM_052882809.1	XP_052738769.1	P:GO:0035556; F:GO:0046872	P:intracellular signal transduction; F:metal ion binding	NC_069090.1	NA	-	-	-	Vision	Positive_Naive
BANY.1.2.g18076	XP_028032669.1arfGAP with SH3 domain, ANK repeat and PH domain-containing protein isoform X3	XP_028032669.1arfGAP with SH3 domain, ANK repeat and PH domain-containing protein isoform X3	NA	NA	NA	NA	NA	NA	NA			NA	NA	Asap	protein binding, GTPase activator activity, phosphatidylinositol phosphate binding, compound eye morphogenesis, mitotic cleavage furrow ingression, positive regulation of protein localization, regulation of Golgi organization, colocalizes_with adherens junction	encodes a GTPase activating proteins for Arf family GTPases. Arf proteins regulate actin dynamics, cell shape, and cell positioning within epithelia such as the eye.	Vision	Positive_Naive
BANY.1.2.g18552	XP_052745995.1zinc finger protein 26	XP_052745995.1zinc finger protein 26	NA	NA	NA	NA	NA	NA	NA	F:GO:0003676	F:nucleic acid binding	NA	NA	crol	enables DNA-binding transcription factor activity, RNA polymerase II-specific, involved_in cell adhesion, involved_in imaginal disc-derived wing morphogenesis, involved_in negative regulation of DNA-templated transcription, involved_in negative regulation of Wnt signaling pathway	not exact match but was the highest 2/14; encodes a zinc finger transcription factor induced by 20-hydroxyecdysone at the onset of metamorphosis. It regulates wg transcription and cell cycle progression in the wing. Its over-expression in the eye accelerates the cell cycle and de-represses silenced genes.	Vision	Positive_Naive
BANY.1.2.g18895	XP_023948095.2atrial natriuretic peptide receptor 1	XP_023948095.2atrial natriuretic peptide receptor 1	NA	NA	NA	NA	protein-coding	XM_024092327.2	XP_023948095.2	P:GO:0009190; F:GO:0016849; P:GO:0035556	P:cyclic nucleotide biosynthetic process; F:phosphorus-oxygen lyase activity; P:intracellular signal transduction	NC_069104.1	NA	CG31183	adenylate cyclase activity, guanylate cyclase activity, peptide receptor activity, NOT enables protein kinase activity, involved_in cGMP biosynthetic process, involved_in cyclic nucleotide biosynthetic process	Predicted to enable adenylate cyclase activity; guanylate cyclase activity; and peptide receptor activity. Predicted to be involved in cGMP biosynthetic process; cGMP-mediated signaling; and receptor guanylyl cyclase signaling pathway	Vision	Positive_Naive, Negative_Positive
BANY.1.2.g21861	XP_023950780.2speckle-type POZ protein-like	XP_023950780.2speckle-type POZ protein-like	NA	NA	NA	NA	protein-coding	XM_024095012.2_XM_052888765.1	XP_023950780.2_XP_052744725.1	F:GO:0005515	F:protein binding	NC_069105.1	NA	rdx	protein binding, protein homodimerization activity, ubiquitin ligase-substrate adaptor activity, compound eye morphogenesis, eye development, negative regulation of protein import into nucleus, positive regulation of apoptotic process, positive regulation of JNK cascade, regulation of proteolysis	encodes a protein that functions as a substrate recognition component of Cul3-based E3 ubiquitin ligase complexes. It regulates the Hedgehog signaling pathway by promoting the degradation of the transcription factor encoded by ci.	Vision	Positive_Naive
BANY.1.2.g01429	XP_023944587.1peptidyl-prolyl cis-trans isomerase G	XP_023944587.1peptidyl-prolyl cis-trans isomerase G	NA	NA	NA	NA	NA	NA	NA	P:GO:0000413; F:GO:0003755; C:GO:0016021	P:protein peptidyl-prolyl isomerization; F:peptidyl-prolyl cis-trans isomerase activity; C:integral component of membrane	NA	NA	CG11777	protein polyubiquitination, peptidyl-prolyl cis-trans isomerase activity	-	Vision	Negative_Naive
BANY.1.2.g02083	XP_052738629.1PDZ and LIM domain protein Zasp	XP_052738629.1PDZ and LIM domain protein Zasp	NA	NA	NA	NA	protein-coding	XM_052882669.1	XP_052738629.1			NC_069089.1	NA	Zasp52	muscle alpha-actinin binding, muscle structure development, myofibril assembly	a scaffold protein that binds the product of Actn and localizes to muscle attachment sites and Z-discs in muscle cells, as well as localizing cortically in non-muscle cells. It plays a role in muscle development, especially in myofibril assembly	Vision	Negative_Naive
BANY.1.2.g02924	XP_038211371.1potassium/sodium hyperpolarization-activated cyclic nucleotide-gated channel 2-like	XP_038211371.1potassium/sodium hyperpolarization-activated cyclic nucleotide-gated channel 2-like	NA	NA	NA	NA	protein-coding	XM_024098601.2	XP_023954369.1	F:GO:0005249; C:GO:0016021; P:GO:0071805	F:voltage-gated potassium channel activity; C:integral component of membrane; P:potassium ion transmembrane transport	NC_069102.1	NA	lh	cellular response to light intensity, circadian sleep/wake cycle, sleep, determination of adult lifespan, locomotor rhythm, optomotor response, proboscis extension reflex, regulation of dopamine secretion, regulation of glutamate secretion, regulation of membrane potential in photoreceptor cell	interesting gene; not exact match 8/14; encodes a low-threshold, voltage-gated ion channel. It may influence excitatory postsynaptic potential kinetics and integration.	Vision	Negative_Naive, Negative_Positive
BANY.1.2.g03133	XP_052738535.1iron-sulfur clusters transporter ABCB7, mitochondrial isoform X3	XP_052738535.1iron-sulfur clusters transporter ABCB7, mitochondrial isoform X3	NA	NA	NA	NA	protein-coding	XM_024098826.2	XP_023954594.2	F:GO:0005524; C:GO:0016021; F:GO:0016887; F:GO:0042626; P:GO:0055085	F:ATP binding; C:integral component of membrane; F:ATPase activity; F:ATPase-coupled transmembrane transporter activity; P:transmembrane transport	NC_069089.1	NA	ABCB7	ABC-type transporter activity; ATP hydrolysis activity; intracellular iron ion homeostasis; iron-sulfur cluster export from the mitochondrion	encodes a transporter that likely dimerizes to form a functional transporter. It may act in the mitochondria to transport substrates necessary for the maturation of ICS proteins, which are involved in iron homeostasis.	Vision	Negative_Naive
BANY.1.2.g03729	XP_052746036.1zinc finger protein 836-like isoform X3	XP_052746036.1zinc finger protein 836-like isoform X3	NA	NA	NA	NA	protein-coding	XM_052890287.1_XM_052890293.1_XM_052890334.1_XM_052890330.1_XM_052890306.1_XM_052890346.1_XM_052890073.1	XP_052746247.1_XP_052746253.1_XP_052746294.1_XP_052746290.1_XP_052746266.1_XP_052746306.1_XP_052746033.1	F:GO:0003676	F:nucleic acid binding	NC_069109.1	NA	crol	enables DNA-binding transcription factor activity, RNA polymerase II-specific, involved_in cell adhesion, involved_in imaginal disc-derived wing morphogenesis, involved_in negative regulation of DNA-templated transcription, involved_in negative regulation of Wnt signaling pathway	not exact match but was the highest 3/14; encodes a zinc finger transcription factor induced by 20-hydroxyecdysone at the onset of metamorphosis. It regulates wg transcription and cell cycle progression in the wing. Its over-expression in the eye accelerates the cell cycle and de-represses silenced genes.	Vision	Negative_Naive, Negative_Positive
BANY.1.2.g07469	CAG9564575.1unnamed protein product	CAG9564575.1unnamed protein product	Enhancer of split mbeta, helix-loop-helix	E(spl)mbeta-HLH	NP_524505.2	Dmel_CG14548	protein-coding	XM_024081378.2	XP_023937146.1	F:GO:0003677; C:GO:0005634; P:GO:0006355; F:GO:0046983	F:DNA binding; C:nucleus; P:regulation of transcription, DNA-templated; F:protein dimerization activity	NC_069101.1	NA	E(spl)mbeta-HLH	DNA-binding transcription repressor activity, RNA polymerase II-specific, acts_upstream_of_negative_effect chaeta development, positive regulation of neuroblast proliferation, anterior/posterior pattern specification, regulation of neurogenesis	Transcriptional repressor of genes that require a bHLH protein for their transcription (By similarity). May serve as a transcriptional regulator of the Achaete-scute complex (AS-C) genes. Contributes to the neural-epidermal lineage decision during early neurogenesis	Vision	Negative_Naive
BANY.1.2.g09810	XP_052742345.1 mucin-17	XP_052742345.1 mucin-17	NA	NA	NA	NA	protein-coding	XM_052886384.1	XP_052742344.1	P:GO:0016311; F:GO:0016787	P:dephosphorylation; F:hydrolase activity	NC_069099.1	NA	Muc11A/ Muc68E/ tnc	chitin binding	othologs in drosophila have low score of 1/14	Vision	Negative_Naive
BANY.1.2.g10352	XP_023940015.2ankyrin repeat domain-containing protein 12	XP_023940015.2ankyrin repeat domain-containing protein 12	NA	NA	NA	NA	protein-coding	XM_024084247.2	XP_023940015.2	F:GO:0005515	F:protein binding	NC_069103.1	NA	CG10984	located_in nucleoplasm	-	Vision	Negative_Naive
BANY.1.2.g10926	XP_023940562.1P protein isoform X2	XP_023940562.1P protein isoform X2	NA	NA	NA	NA	NA	NA	NA			NA	NA	hoe1	enables monoatomic ion transmembrane transporter activity, melanin biosynthetic process,	melanocyte differentiation	Vision	Negative_Naive
BANY.1.2.g17829	XP_052739073.1ets DNA-binding protein pokkuri	XP_052739073.1ets DNA-binding protein pokkuri	NA	NA	NA	NA	protein-coding	XM_052883113.1	XP_052739073.1	F:GO:0003824; C:GO:0005634; F:GO:0043565; P:GO:0090304	F:catalytic activity; C:nucleus; F:sequence-specific DNA binding; P:nucleic acid metabolic process	NC_069090.1	NA	aop	DNA-binding transcription factor activity, RNA polymerase II-specific, epidermal growth factor receptor signaling pathway, gonad development, negative regulation of compound eye photoreceptor cell differentiation, negative regulation of gene expression, negative regulation of R7 cell differentiation, R3/R4 cell fate commitment, regulation of neurogenesis, sevenless signaling pathway	encodes a transcriptional repressor of the ETS family. It acts downstream of receptor tyrosine kinase signaling to regulate cell fate transitions critical to the development of many tissues including the nervous system, heart, trachea and eye	Vision	Negative_Naive
BANY.1.2.g20297	XP_052742070.1homeobox protein vnd-like	XP_052742070.1homeobox protein vnd-like	NA	NA	NA	NA	protein-coding	XM_052886110.1	XP_052742070.1	C:GO:0005634; P:GO:0006355; F:GO:0043565	C:nucleus; P:regulation of transcription, DNA-templated; F:sequence-specific DNA binding	NC_069098.1	NA	vnd	DNA-binding transcription factor activity, RNA polymerase II-specific, brain development, glial cell development, negative regulation of gene expression, neuroblast development	encodes a Nk2-class homeodomain transcription factor that acts in a context-dependent manner as an activator or repressor. It has roles in neuroectoderm patterning, formation and specification of ventral neuroblasts and proper development of their cell lineages	Vision	Negative_Naive
BANY.1.2.g01051	XP_023941047.2SET and MYND domain-containing protein 4	XP_023941047.2SET and MYND domain-containing protein 4	SET and MYND domain containing, class 4, member 2	Smyd4-2	NP_648574.1	Dmel_CG14122	protein-coding	XM_024085279.2	XP_023941047.2	C:GO:0016021	C:integral component of membrane	NC_069110.1	NA	Smyd4-2	histone deacetylase binding, compound eye photoreceptor development, eclosion, negative regulation of gene expression	encodes a histone deacetylase involved in photoreceptor development, eclosion, and gene expression regulation	Vision	Negative_Positive
BANY.1.2.g02508	XP_028035136.1low-density lipoprotein receptor-like	XP_028035136.1low-density lipoprotein receptor-like	NA	NA	NA	NA	NA	NA	NA	F:GO:0005509; C:GO:0016021	F:calcium ion binding; C:integral component of membrane	NA	NA	LpR2	lipoprotein particle binding, mushroom body development, positive regulation of lipid transport, receptor-mediated endocytosis	encodes a transmembrane receptor. A subset of LpR2-encoded isoforms are involved in the cellular uptake of neutral lipids from the circulating protein encoded by apolpp	Vision	Negative_Positive
BANY.1.2.g07422	XP_023937152.2integrin beta-nu isoform X1	XP_023937152.2integrin beta-nu isoform X1	NA	NA	NA	NA	protein-coding	XM_024081384.2	XP_023937152.2	P:GO:0007155; P:GO:0007229; C:GO:0016021	P:cell adhesion; P:integrin-mediated signaling pathway; C:integral component of membrane	NC_069101.1	NA	Itgbn	protein heterodimerization activity, apoptotic cell clearance, phagocytosis, negative regulation of synaptic assembly at neuromuscular junction	Essential for migration of the primordial midgut cells and for maintaining, but not establishing, cell polarity in the midgut epithelium; Integrin alpha-PS3/beta-nu is required for effective phagocytosis of apoptotic cells during embryonic development	Vision	Negative_Positive
BANY.1.2.g08493	XP_045763639.1liprin-beta-1 isoform X5	XP_045763639.1liprin-beta-1 isoform X5	NA	NA	NA	NA	NA	NA	NA			NA	NA	Liprin-beta	protein homodimerization activity	encodes an adaptor protein that can interact with the product of Liprin-?. It is required for normal photoreceptor axon targeting and neuromuscular junction development.	Vision	Negative_Positive
BANY.1.2.g09756	XP_039763484.1transcriptional regulator prz1	XP_039763484.1transcriptional regulator prz1	NA	NA	NA	NA	protein-coding	XM_024083583.2	XP_023939351.1	F:GO:0003676; F:GO:0046872	F:nucleic acid binding; F:metal ion binding	NC_069110.1	NA	-	-	too many orthologs	Vision	Negative_Positive
BANY.1.2.g13211	XP_052737929.1PHD finger protein rhinoceros-like	XP_052737929.1PHD finger protein rhinoceros-like	NA	NA	NA	NA	NA	NA	NA			NA	NA	rno	compound eye photoreceptor development, regulation of transcription by RNA polymerase II	encodes a nuclear protein that functions in the Egfr signaling pathway, downstream of MAP kinase activation, and regulates transcription of Egfr targets. It is involved in cell differentiation and developmental patternin	Vision	Negative_Positive
BANY.1.2.g14340	XP_052744337.1serine/threonine-protein kinase 3 isoform X2	XP_052744337.1serine/threonine-protein kinase 3 isoform X2	NA	NA	NA	NA	protein-coding	XM_052888344.1	XP_052744304.1	F:GO:0004674; F:GO:0005524; P:GO:0006468; P:GO:0007165	F:protein serine/threonine kinase activity; F:ATP binding; P:protein phosphorylation; P:signal transduction	NC_069083.1	NA	hpo	protein serine/threonine kinase activity, compound eye morphogenesis, eye development, negative regulation of neuron apoptotic process, R8 cell fate specification, retinal cell programmed cell death	It has several roles in post-mitotic cells including fate specification of photoreceptors and tiling of dendritic neurons	Vision	Negative_Positive
BANY.1.2.g16414	XP_045779639.1glycine receptor subunit alpha-3-like	XP_045779639.1glycine receptor subunit alpha-3-like	ora transientless	ort	NP_524406.1	Dmel_CG7411	protein-coding	XM_024090021.2	XP_023945789.1	F:GO:0004888; F:GO:0005230; C:GO:0005886; C:GO:0016021; P:GO:0034220	F:transmembrane signaling receptor activity; F:extracellular ligand-gated ion channel activity; C:plasma membrane; C:integral component of membrane; P:ion transmembrane transport	NC_069107.1	NA	ort	histamine-gated chloride channel activity, neurotransmitter receptor activity, adult behavior, chemical synaptic transmission	interesting gene; encodes an ionotropic histamine-gated chloride channel required for vision. It is essential in the first-order interneurons to receive histaminergic inputs from the photoreceptors. In the central brain the product of ort modulates preference and tolerance for high and low temperature.	Vision	Negative_Positive
BANY.1.2.g18978	XP_023948173.1protein aveugle	XP_023948173.1protein aveugle	aveugle	ave	NP_725413.1	Dmel_CG30476	protein-coding	XM_024092405.2	XP_023948173.1			NC_069101.1	NA	ave	scaffold protein binding, compound eye photoreceptor cell differentiation, positive regulation of ERK1 and ERK2 cascade, transmembrane receptor protein tyrosine kinase signaling pathway	might be interesting	Vision	Negative_Positive
BANY.1.2.g19049	XP_023948220.2neuropeptide F receptor	XP_023948220.2neuropeptide F receptor	Neuropeptide F receptor	NPFR	NP_524245.3	Dmel_CG1147	protein-coding	XM_024092452.2	XP_023948220.2	F:GO:0004983; P:GO:0007218; C:GO:0016021	F:neuropeptide Y receptor activity; P:neuropeptide signaling pathway; C:integral component of membrane	NC_069106.1	NA	NPFR	neuropeptide F receptor activity, olfactory behavior, response to odorant	interesting gene; Required in dopaminergic (DA) neurons that innervate the mushroom body for satiety to suppress appetitive memory performance. NPF neurons coordinately modulate diverse sensory and motor neurons important for feeding, flight, and locomotion.	Vision	Negative_Positive
BANY.1.2.g21973	XP_052742688.1irregular chiasm C-roughest protein	XP_052742688.1irregular chiasm C-roughest protein	NA	NA	NA	NA	NA	NA	NA	C:GO:0016021	C:integral component of membrane	NA	NA	rst	compound eye development, compound eye retinal cell programmed cell death	interesting; encodes a multi-purpose transmembrane protein that is well studied in the fly eye and muscle during development.	Vision	Negative_Positive
BANY.1.2.g22335	XP_034837220.1ADP-ribosylation factor-like protein 3	XP_034837220.1ADP-ribosylation factor-like protein 3	dead end	dnd	NP_650995.1	Dmel_CG6560	protein-coding	XM_024095444.2	XP_023951212.2	F:GO:0005525	F:GTP binding	NC_069106.1	NA	dnd	branch fusion, open tracheal system	-	Vision	Negative_Positive
BANY.1.2.g23733	XP_052746692.1zinc finger protein 12-like	XP_052746692.1zinc finger protein 12-like	NA	NA	NA	NA	protein-coding	XM_052890732.1	XP_052746692.1	F:GO:0003676	F:nucleic acid binding	NC_069110.1	NA	crol	enables DNA-binding transcription factor activity, RNA polymerase II-specific, involved_in cell adhesion, involved_in imaginal disc-derived wing morphogenesis, involved_in negative regulation of DNA-templated transcription, involved_in negative regulation of Wnt signaling pathway	not exact match but was the highest 4/14; encodes a zinc finger transcription factor induced by 20-hydroxyecdysone at the onset of metamorphosis. It regulates wg transcription and cell cycle progression in the wing. Its over-expression in the eye accelerates the cell cycle and de-represses silenced genes.	Vision	Negative_Positive

## Sheet: S4_Eyes_DEGs
SeqName	Description_c_1.2	Description_p_1.2	Name_dmel	Symbol_dmel	Protein.accession_dmel	Locus.tag_dmel	Gene.Type	Transcripts_accession_bany	Protein_accession_bany	GO.IDs	GO.Names	Accession_bany	Description_dmel	Drosophila_ortholog	GO_terms_flybase	comments	category	DE_in
BANY.1.2.g00462	XP_023934757.1sodium-dependent dopamine transporter	XP_023934757.1sodium-dependent dopamine transporter	NA	NA	NA	NA	protein-coding	XM_024078989.2	XP_023934757.1	F:GO:0005328; P:GO:0006836; C:GO:0016021; P:GO:0055085	F:neurotransmitter:sodium symporter activity; P:neurotransmitter transport; C:integral component of membrane; P:transmembrane transport	NC_069087.1	NA	DAT	dopamine:sodium symporter activity, adult locomotory behavior, circadian sleep/wake cycle, dopamine transport, response to odorant	interesting gene; encodes a dopamine transporter that mediates uptake of dopamine from the synaptic cleft. Its loss increases extracellular dopamine and is associated with behavioral phenotypes including increased activity and decreased sleep. Human ortholog is involved An autosomal recessive neurodegenerative disorder characterized by infantile onset of parkinsonism and dystonia. Other neurologi…	Learning and Memory	Positive_Naive
BANY.1.2.g11141	XP_052741368.1metabotropic glutamate receptor 2-like	XP_052741368.1metabotropic glutamate receptor 2-like	NA	NA	NA	NA	NA	NA	NA	F:GO:0004930; C:GO:0005886; P:GO:0007186; C:GO:0016021	F:G protein-coupled receptor activity; C:plasma membrane; P:G protein-coupled receptor signaling pathway; C:integral component of membrane	NA	NA	mGluR	glutamate binding, learning, long-term memory, male courtship behavior, short-term memory	interesting gene; G-protein coupled receptor for glutamate	Learning and Memory	Positive_Naive
BANY.1.2.g11700	XP_052741181.1diuretic hormone class 2	XP_052741181.1diuretic hormone class 2	NA	NA	NA	NA	protein-coding	XM_052885221.1	XP_052741181.1	F:GO:0003964; F:GO:0004519; P:GO:0006278; P:GO:0090305	F:RNA-directed DNA polymerase activity; F:endonuclease activity; P:RNA-dependent DNA biosynthetic process; P:nucleic acid phosphodiester bond hydrolysis	NC_069095.1	NA	Dh31	diuretic hormone activity, acts_upstream_of_positive_effect courtship behavior, negative regulation of feeding behavior, positive regulation of circadian sleep/wake cycle, response to temperature stimulus	interesting gene; encodes a neuropeptide which regulates fluid secretion and controls the switch between feeding and courtship behaviour. Dh31 levels increase following the consumption of protein-rich food. In the brain Dh31 excites two distinct populations of neurons, responsible for two parallel pathways, one inhibiting feeding through AstC and the other promoting courtship through Crz	Learning and Memory	Positive_Naive
BANY.1.2.g19097	XP_052742797.1glutamate decarboxylase isoform X1	XP_052742797.1glutamate decarboxylase isoform X1	NA	NA	NA	NA	protein-coding	XM_052886837.1	XP_052742797.1	F:GO:0004351; P:GO:0019752; F:GO:0030170	F:glutamate decarboxylase activity; P:carboxylic acid metabolic process; F:pyridoxal phosphate binding	NC_069100.1	NA	Gad1	glutamate decarboxylase activity, larval locomotory behavior, olfactory learning, response to mechanical stimulus	encodes an essential, nervous system-specific glutamic acid decarboxylase; required for a multitude of physiological functions and adult behaviors dependent on GABA, including sleep, memory, circadian rhythms and egg hatching	Learning and Memory	Positive_Naive
BANY.1.2.g24652	XP_039760689.1dopamine receptor 1	XP_039760689.1dopamine receptor 1	NA	NA	NA	NA	protein-coding	XM_052889062.1	XP_052745022.1	F:GO:0004930; P:GO:0007186; C:GO:0016021	F:G protein-coupled receptor activity; P:G protein-coupled receptor signaling pathway; C:integral component of membrane	NC_069106.1	NA	Dop1R1	associative learning, learning, memory, olfactory learning, response to odorant, visual learning, adenylate cyclase-activating dopamine receptor signaling pathway	interesting gene; Receptor for dopamine; Might be involved in the processing of visual information and/or visual learning. Important for Pavlovian conditioning: required in the mushroom body as a receptor conveying unconditional stimuli information, has a role in memory formation for aversive and appetitive learning.	Learning and Memory	Positive_Naive, Negative_Positive
BANY.1.2.g17336	XP_023946713.2octopamine receptor 1-like	XP_023946713.2octopamine receptor 1-like	NA	NA	NA	NA	protein-coding	XM_024090945.2	XP_023946713.2	F:GO:0004930; P:GO:0007186; C:GO:0016021	F:G protein-coupled receptor activity; P:G protein-coupled receptor signaling pathway; C:integral component of membrane	NC_069086.1	NA	Oamb/Octbeta1/2/3R	octopamine receptor activity, learning, male courtship behavior, positive regulation of circadian sleep/wake cycle, wakefulness, regulation of olfactory learning,	interesting gene; esp when octopamine is involved in appetitive learning in insects; not sure which is the specific ortholog in drosophila there are 4 known octopamine receptors	Learning and Memory	Negative_Naive
BANY.1.2.g05875	XP_023935707.2organic cation transporter protein-like	XP_023935707.2organic cation transporter protein-like	SLC22A family member		NP_649370.1	Dmel_CG7442	protein-coding	XM_024079939.2	XP_023935707.2	C:GO:0005887; F:GO:0022857; P:GO:0055085	C:integral component of plasma membrane; F:transmembrane transporter activity; P:transmembrane transport	NC_069095.1	NP_649370.1SLC22A family member	SLC22A	acetylcholine transport, memory, regulation of olfactory learning, negative regulation of synaptic transmission cholinergic	interesting gene; The product of SLC22A is preferentially localized in the dendrites of mushroom body neurons, where it functions to terminate synaptic transmission from cholinergic projection neurons through uptake of the released neurotransmitter acetylcholine. Impairing the function of SLC22A enhances the acquisition and retention of olfactory memory by allowing the neurotransmitter signal fro…	Learning and Memory	Negative_Positive
BANY.1.2.g14550	XP_023943966.1centaurin-gamma-1A isoform X1	XP_023943966.1centaurin-gamma-1A isoform X1	Centaurin gamma 1A	CenG1A	NP_523562.2	Dmel_CG31811	protein-coding	XM_024088198.2	XP_023943966.1	F:GO:0003924; F:GO:0005096; F:GO:0005525; P:GO:0043547; F:GO:0046872	F:GTPase activity; F:GTPase activator activity; F:GTP binding; P:positive regulation of GTPase activity; F:metal ion binding	NC_069094.1	NP_523562.2centaurin gamma 1A, isoform A	CenG1A	GTPase activity, medium-term memory	might be interesting	Learning and Memory	Negative_Positive
BANY.1.2.g14803	XP_023944247.2sodium- and chloride-dependent transporter XTRP3 isoform X2	XP_023944247.2sodium- and chloride-dependent transporter XTRP3 isoform X2	uncharacterized protein, isoform A	CG43066	NP_611340.1	Dmel_CG43066	protein-coding	XM_024088478.2	XP_023944246.2	F:GO:0005328; P:GO:0006836; C:GO:0016021; P:GO:0055085	F:neurotransmitter:sodium symporter activity; P:neurotransmitter transport; C:integral component of membrane; P:transmembrane transport	NC_069084.1	NP_611340.1uncharacterized protein Dmel_CG43066, isoform A	CG43066	neurotransmitter transmembrane transporter activity, neurotransmitter transport	interesting; Human ortholog(s) of this gene implicated in Hartnup disease and autosomal recessive intellectual developmental disorder 48	Learning and Memory	Negative_Positive
BANY.1.2.g04619	XP_052747424.1potassium voltage-gated channel unc-103-like	XP_052747424.1potassium voltage-gated channel unc-103-like	NA	NA	NA	NA	protein-coding	XM_052891464.1	XP_052747424.1	P:GO:0006810	P:transport	NC_069086.1	NA	sei	voltage-gated potassium channel activity, sensory perception of sound	might be interesting; encodes a protein involved in sound perception	Mechanosensory	Positive_Naive
BANY.1.2.g10059	XP_023939614.2neuropeptide SIFamide receptor-like	XP_023939614.2neuropeptide SIFamide receptor-like	NA	NA	NA	NA	NA	NA	NA	F:GO:0004930; P:GO:0007186; C:GO:0016021	F:G protein-coupled receptor activity; P:G protein-coupled receptor signaling pathway; C:integral component of membrane	NA	NA	SIFaR	neuropeptide receptor activity; determination of adult lifespan; mating behavior, sex discrimination	encodes a G-protein coupled peptide receptor involved in both the neuropeptide and the G-protein coupled receptor signaling pathways. It is required for sensory perception of pain, determination of lifespan and sexual behavior	Mechanosensory	Positive_Naive
BANY.1.2.g10862	XP_023940467.2echinoderm microtubule-associated protein-like 2 isoform X1	XP_023940467.2echinoderm microtubule-associated protein-like 2 isoform X1	NA	NA	NA	NA	NA	NA	NA			NA	NA	DCX-EMAP	microtubule binding, adult locomotory behavior, cellular response to mechanical stimulus, sensory perception of sound	-	Mechanosensory	Positive_Naive
BANY.1.2.g17581	XP_052742327.1voltage-dependent calcium channel subunit alpha-2/delta-3	XP_052742327.1voltage-dependent calcium channel subunit alpha-2/delta-3	straightjacket	stj	NP_610902.1	Dmel_CG12295	protein-coding	XM_052886367.1	XP_052742327.1			NC_069099.1	NP_610902.1straightjacket, isoform B	stj	bulk synaptic vesicle endocytosis, detection of temperature stimulus involved in sensory perception of pain, negative regulation of synaptic assembly at neuromuscular junction, regulation of dendrite development	might be interesting; encodes a voltage-gated calcium channel subunit involved in neuromuscular junction development and autophagosome maturation	Mechanosensory	Positive_Naive
BANY.1.2.g17979	XP_034833200.1ejaculatory bulb-specific protein 3-like	XP_034833200.1ejaculatory bulb-specific protein 3-like	NA	NA	NA	NA	NA	NA	NA			NA	NA	EbpIII	metamorphosis, response to virus	Protein component of the posterior mating plug	Mechanosensory	Positive_Naive
BANY.1.2.g22818	XP_039761816.1protein stum isoform X2	XP_039761816.1protein stum isoform X2	NA	NA	NA	NA	protein-coding	XM_052886925.1	XP_052742885.1	C:GO:0016020	C:membrane	NC_069100.1	NA	stum	proprioception, sensory perception of mechanical stimulus	Required for locomotion and mechanical sensing in proprioceptive neurons by transducing dendrite stretching into cellular responses. Required for transduction of mechanical stimuli in a specific subpopulation of proprioceptive neurons that sense joint angles	Mechanosensory	Positive_Naive
BANY.1.2.g14875	XP_052738048.1uncharacterized protein LOC112050316	XP_052738048.1uncharacterized protein LOC112050316	NA	NA	NA	NA	protein-coding	XM_052882188.1_XM_052882088.1	XP_052738148.1_XP_052738048.1	C:GO:0016020; C:GO:0016021	C:membrane; C:integral component of membrane	NC_069088.1	NA	-	-	-	Mechanosensory	Negative_Naive
BANY.1.2.g21497	XP_052743188.1orexin/Hypocretin receptor type 1	XP_052743188.1orexin/Hypocretin receptor type 1	NA	NA	NA	NA	NA	NA	NA	F:GO:0003964; P:GO:0006278	F:RNA-directed DNA polymerase activity; P:RNA-dependent DNA biosynthetic process	NA	NA	SIFaR	neuropeptide receptor activity, determination of adult lifespan, mating behavior sex discrimination	not exact match; encodes a G-protein coupled peptide receptor involved in both the neuropeptide and the G-protein coupled receptor signaling pathways. It is required for sensory perception of pain, determination of lifespan and sexual behavior.	Mechanosensory	Negative_Naive
BANY.1.2.g09484	XP_052744829.1kinesin-like protein Klp68D	XP_052744829.1kinesin-like protein Klp68D	NA	NA	NA	NA	protein-coding	XM_052888869.1	XP_052744829.1	F:GO:0003777; F:GO:0005524; C:GO:0005874; P:GO:0007018; F:GO:0008017	F:microtubule motor activity; F:ATP binding; C:microtubule; P:microtubule-based movement; F:microtubule binding	NC_069105.1	NA	Klp68D	cytoskeletal motor activity, anterograde axonal transport, sensory perception of smell	plays an essential role in the sensory cilia assembly, microtubule organization in dendrites, and axonal transport	Mechanosensory	Negative_Positive
BANY.1.2.g01562	XP_023945627.1lachesin-like	XP_023945627.1lachesin-like	Dpr-interacting protein zeta	DIP-zeta	NP_723441.2	Dmel_CG31708	protein-coding	XM_024089859.2	XP_023945627.1			NC_069083.1	NP_723441.2Dpr-interacting protein zeta, isoform A	DIP-zeta	synapse organization, neuron projection	Involved in synapse organization.	Nervous System	Positive_Naive
BANY.1.2.g02361	XP_023953498.1two pore potassium channel protein sup-9	XP_023953498.1two pore potassium channel protein sup-9	TWIK-related acid-sensitive K[+] channel 7	Task7	NP_649891.1	Dmel_CG9361	protein-coding	XM_024097730.2	XP_023953498.1			NC_069103.1	NP_649891.1TWIK-related acid-sensitive K[+] channel 7	Task7	potassium channel activity, potassium ion transmembrane transport	encodes an ion channel involved in the transmembrane transport of potassium	Nervous System	Positive_Naive, Negative_Positive
BANY.1.2.g02385	XP_022836440.1receptor-type tyrosine-protein phosphatase mu-like	XP_022836440.1receptor-type tyrosine-protein phosphatase mu-like	NA	NA	NA	NA	NA	NA	NA	F:GO:0004725; P:GO:0035335	F:protein tyrosine phosphatase activity; P:peptidyl-tyrosine dephosphorylation	NA	NA	Ptp36E	synaptic membrane adhesion	-	Nervous System	Positive_Naive
BANY.1.2.g03537	XP_023954957.1uncharacterized protein LOC112058395	XP_023954957.1uncharacterized protein LOC112058395	defective proboscis extension response 13	dpr13	NP_001033956.2	Dmel_CG33996	protein-coding	XM_024099189.2	XP_023954957.1			NC_069084.1	NP_001033956.2defective proboscis extension response 13, isoform B	dpr13	synapse organization, sensory perception of chemical stimulus	-	Nervous System	Positive_Naive
BANY.1.2.g04083	XP_052746831.1E3 ubiquitin-protein ligase MYCBP2-like	XP_052746831.1E3 ubiquitin-protein ligase MYCBP2-like	NA	NA	NA	NA	protein-coding	XM_052890871.1	XP_052746831.1			NC_069110.1	NA	hiw	protein binding, long-term memory, negative regulation of gene expression, negative regulation of synaptic assembly at neuromuscular junction, response to axon injury, synapse organization	Required in the presynaptic motoneuron to down-regulate the levels of wnd and restrain synaptic terminal growth at the neuromuscular junction (NMJ) together with Rae1 and Fsn	Nervous System	Positive_Naive, Negative_Positive
BANY.1.2.g04994	XP_045773089.1orcokinin peptides-like isoform X2	XP_045773089.1orcokinin peptides-like isoform X2	NA	NA	NA	NA	protein-coding	XM_024079049.2	XP_023934817.1	F:GO:0016779	F:nucleotidyltransferase activity	NC_069096.1	NA	Orcokinin	male courtship behavior, positive regulation of oogenesis	encodes a neuropeptide whose knockdown causes a disinhibition of male courtship behavior, including the occurrence of male to male courtship, and a reduction in egg production	Nervous System	Positive_Naive
BANY.1.2.g05238	XP_023935041.1NAD(+) hydrolase sarm1 isoform X3	XP_023935041.1NAD(+) hydrolase sarm1 isoform X3	NA	NA	NA	NA	protein-coding	XM_024079272.2	XP_023935040.1	P:GO:0009967; P:GO:0034128; F:GO:0035591; P:GO:0048678	P:positive regulation of signal transduction; P:negative regulation of MyD88-independent toll-like receptor signaling pathway; F:signaling adaptor activity; P:response to axon injury	NC_069087.1	NA	Sarm	NAD+ nucleosidase activity, antiviral innate immune response, response to axon injury	encodes an intracellular signaling molecule that is required for execution of a pro-degenerative pathway after axotomy	Nervous System	Positive_Naive
BANY.1.2.g05239	XP_052737627.1NAD(+) hydrolase sarm1 isoform X2	XP_052737627.1NAD(+) hydrolase sarm1 isoform X2	NA	NA	NA	NA	NA	NA	NA	P:GO:0009967; P:GO:0034128; F:GO:0035591; P:GO:0048678	P:positive regulation of signal transduction; P:negative regulation of MyD88-independent toll-like receptor signaling pathway; F:signaling adaptor activity; P:response to axon injury	NA	NA	Sarm	NAD+ nucleosidase activity, antiviral innate immune response, response to axon injury	encodes an intracellular signaling molecule that is required for execution of a pro-degenerative pathway after axotomy	Nervous System	Positive_Naive
BANY.1.2.g05243	XP_052737627.1NAD(+) hydrolase sarm1 isoform X2	XP_052737627.1NAD(+) hydrolase sarm1 isoform X2	NA	NA	NA	NA	NA	NA	NA	P:GO:0009967; P:GO:0034128; F:GO:0035591; P:GO:0048678	P:positive regulation of signal transduction; P:negative regulation of MyD88-independent toll-like receptor signaling pathway; F:signaling adaptor activity; P:response to axon injury	NA	NA	Sarm	NAD+ nucleosidase activity, antiviral innate immune response, response to axon injury	encodes an intracellular signaling molecule that is required for execution of a pro-degenerative pathway after axotomy	Nervous System	Positive_Naive
BANY.1.2.g05401	XP_023935183.2glutamate dehydrogenase, mitochondrial	XP_023935183.2glutamate dehydrogenase, mitochondrial	NA	NA	NA	NA	protein-coding	XM_024079415.2	XP_023935183.2	F:GO:0003964; F:GO:0004519; P:GO:0006278; P:GO:0090305	F:RNA-directed DNA polymerase activity; F:endonuclease activity; P:RNA-dependent DNA biosynthetic process; P:nucleic acid phosphodiester bond hydrolysis	NC_069110.1	NA	Gdh	glutamate dehydrogenase [NAD(P)+] activity, glutamate metabolic process, NOT involved_in sperm storage	encodes a glutamate dehydrogenase involved glutamate metabolism; participates in the metabolism of glutamate in the central nervous system (CNS)	Nervous System	Positive_Naive
BANY.1.2.g09307	XP_052746857.1potassium channel subfamily T member 1 isoform X6	XP_052746857.1potassium channel subfamily T member 1 isoform X6	NA	NA	NA	NA	protein-coding	XM_024083159.2	XP_023938927.1			NC_069110.1	NA	SLO2	intracellular sodium-activated potassium channel activity	might be interesting; Human ortholog involved in Developmental and epileptic encephalopathy 14 (DEE14)	Nervous System	Positive_Naive
BANY.1.2.g10452	XP_052739335.1shootin-1 isoform X5	XP_052739335.1shootin-1 isoform X5	NA	NA	NA	NA	NA	NA	NA			NA	NA	NA	neuron projection morphogenesis, positive regulation of neuron migration	interesting gene; Predicted to be involved in neuron projection morphogenesis and positive regulation of neuron migration; shootin-1 involved in development of eyes and PNS in zebrafish and nervous system development in humans	Nervous System	Positive_Naive
BANY.1.2.g11335	XP_052737746.1potassium voltage-gated channel subfamily H member 8-like isoform X2	XP_052737746.1potassium voltage-gated channel subfamily H member 8-like isoform X2	Eag-like K[+] channel	Elk	NP_477009.1	Dmel_CG5076	protein-coding	XM_052881785.1	XP_052737745.1	F:GO:0005249; C:GO:0016021; P:GO:0034765; P:GO:0071805	F:voltage-gated potassium channel activity; C:integral component of membrane; P:regulation of ion transmembrane transport; P:potassium ion transmembrane transport	NC_069087.1	NP_477009.1Eag-like K[+] channel, isoform A	Elk	voltage-gated potassium channel activity	-	Nervous System	Positive_Naive
BANY.1.2.g11380	XP_023940940.1GTP-binding protein REM 1	XP_023940940.1GTP-binding protein REM 1	Rad, Gem/Kir family member 3	Rgk3	NP_001027446.2	Dmel_CG34397	NA	NA	NA	F:GO:0003924; F:GO:0005525; P:GO:0007165; C:GO:0016020	F:GTPase activity; F:GTP binding; P:signal transduction; C:membrane	NA	NP_001027446.2Rad, Gem/Kir family member 3, isoform F	Rgk3	calcium channel regulator activity	encodes a protein that regulates voltage-gated calcium channel activity	Nervous System	Positive_Naive
BANY.1.2.g12759	XP_052743665.1insulin gene enhancer protein ISL-1	XP_052743665.1insulin gene enhancer protein ISL-1	tailup	tup	NP_476774.1	Dmel_CG10619	protein-coding	XM_052887705.1	XP_052743665.1	C:GO:0005634; P:GO:0006355; F:GO:0043565; F:GO:0046872	C:nucleus; P:regulation of transcription, DNA-templated; F:sequence-specific DNA binding; F:metal ion binding	NC_069084.1	NP_476774.1tailup, isoform B	tup	DNA-binding transcription factor activity, RNA polymerase II-specific; axon guidance; dendrite guidance, motor neuron axon guidance, regulation of gene expression	encodes a transcription factor that regulates neuronal sub-type identity, including motor, serotonergic and dopaminergic neuron identity.	Nervous System	Positive_Naive
BANY.1.2.g13703	XP_023943237.2protein abnormal spindle	XP_023943237.2protein abnormal spindle	abnormal spindle	asp	NP_524488.3	Dmel_CG6875	protein-coding	XM_024087469.2	XP_023943237.2	F:GO:0005515	F:protein binding	NC_069093.1	NP_524488.3abnormal spindle	asp	microtubule binding, brain morphogenesis	May have a preferential role in regulating neurogenesis.	Nervous System	Positive_Naive
BANY.1.2.g14119	XP_052743065.1ryanodine receptor isoform X17	XP_052743065.1ryanodine receptor isoform X17	NA	NA	NA	NA	protein-coding	XM_052887089.1	XP_052743049.1	F:GO:0005219; C:GO:0005623; C:GO:0016021; P:GO:0051209	F:ryanodine-sensitive calcium-release channel activity; C:obsolete cell; C:integral component of membrane; P:release of sequestered calcium ion into cytosol	NC_069100.1	NA	RyR	calcium channel activity, muscle contraction	encodes an intracellular calcium channel localized in the sarcoplasmic reticulum of muscles and the endoplasmic reticulum of neurons and other cell types	Nervous System	Positive_Naive
BANY.1.2.g15032	XP_023944469.1microprocessor complex subunit DGCR8 isoform X1	XP_023944469.1microprocessor complex subunit DGCR8 isoform X1	NA	NA	NA	NA	protein-coding	XM_024088701.2	XP_023944469.1	F:GO:0003964; P:GO:0006278	F:RNA-directed DNA polymerase activity; P:RNA-dependent DNA biosynthetic process	NC_069110.1	NA	pasha	mushroom body development, miRNA-mediated post-transcriptional gene silencing	encodes a protein involved in oogenesis and miRNA processing.	Nervous System	Positive_Naive
BANY.1.2.g15077	XP_023944514.1connectin-like	XP_023944514.1connectin-like	NA	NA	NA	NA	protein-coding	XM_024088746.2	XP_023944514.1	F:GO:0005515	F:protein binding	NC_069098.1	NA	Con	synaptic target attraction, axonal growth cone	encodes a transmembrane homophilic cell adhesion protein involved in axon guidance and target recognition	Nervous System	Positive_Naive
BANY.1.2.g15837	XP_023945200.2lachesin-like	XP_023945200.2lachesin-like	Dpr-interacting protein theta	DIP-theta	NP_723103.1	Dmel_CG31646	protein-coding	XM_024089432.2	XP_023945200.2			NC_069094.1	NP_723103.1Dpr-interacting protein theta	DIP-theta	synapse organization	Involved in synapse organization. Orthologous to several human genes including IGLON5 (IgLON family member 5); LSAMP (limbic system associated membrane protein); and NTM (neurotrimin).	Nervous System	Positive_Naive
BANY.1.2.g15900	XP_052743784.1cell adhesion molecule Dscam2	XP_052743784.1cell adhesion molecule Dscam2	NA	NA	NA	NA	NA	NA	NA			NA	NA	Dscam2	identical protein binding, neuron projection morphogenesis, axon guidance, central nervous system development	it can mediate both repulsion and adhesion between neurons and contributes to boundary formation, neurite targeting and synapse formation in the brain	Nervous System	Positive_Naive
BANY.1.2.g16251	XP_052744308.1dystrophin, isoforms A/C/F/G/H isoform X2	XP_052744308.1dystrophin, isoforms A/C/F/G/H isoform X2	NA	NA	NA	NA	NA	NA	NA			NA	NA	Dys	WW domain binding, imaginal disc-derived wing vein morphogenesis, maintenance of presynaptic active zone structuremaintenance of presynaptic active zone structure, muscle cell cellular homeostasis, neuromuscular synaptic transmission, regulation of neurotransmitter secretion, regulation of short-term neuronal synaptic plasticity	NA	Nervous System	Positive_Naive
BANY.1.2.g17135	XP_023946511.2zinc finger protein 1 isoform X2	XP_023946511.2zinc finger protein 1 isoform X2	Zn finger homeodomain 1	zfh1	NP_476850.1	Dmel_CG1322	protein-coding	XM_024090742.2	XP_023946510.2	P:GO:0006355; F:GO:0043565	P:regulation of transcription, DNA-templated; F:sequence-specific DNA binding	NC_069094.1	NP_476850.1Zn finger homeodomain 1, isoform B	zfh1	DNA-binding transcription factor activity RNA polymerase II-specific, axonal fasciculation, motor neuron axon guidance, nervous system development	Involved in the development of the embryonic central nervous system, embryonic mesoderm and adult musculature	Nervous System	Positive_Naive
BANY.1.2.g17244	XP_045770918.1synaptotagmin-7 isoform X3	XP_045770918.1synaptotagmin-7 isoform X3	NA	NA	NA	NA	NA	NA	NA			NA	NA	Syt7	calcium ion binding, calcium ion-regulated exocytosis of neurotransmitter	might be interesting gene; loss of Syt7 converts the normally observed synaptic facilitation response during repetitive stimulation into synaptic depression	Nervous System	Positive_Naive, Negative_Positive
BANY.1.2.g18053	XP_023947379.2G-protein coupled receptor moody isoform X3	XP_023947379.2G-protein coupled receptor moody isoform X3	NA	NA	NA	NA	NA	NA	NA	F:GO:0004930; P:GO:0007186; C:GO:0016021	F:G protein-coupled receptor activity; P:G protein-coupled receptor signaling pathway; C:integral component of membrane	NA	NA	moody	axon ensheathment, behavioral response to cocaine, establishment of glial blood-brain barrier, ventral cord development	Isoform A and isoform B are required in glia to regulate the acute sensitivity to cocaine and to continuously maintain the proper blood-brain barrier (BBB) function. A moody-mediated signaling pathway functions in glia to regulate nervous system insulation and drug-related behaviors	Nervous System	Positive_Naive
BANY.1.2.g20332	XP_023949369.2protein CBFA2T1	XP_023949369.2protein CBFA2T1	NA	NA	NA	NA	protein-coding	XM_024093601.2	XP_023949369.2	F:GO:0003714; P:GO:0045892	F:transcription corepressor activity; P:negative regulation of transcription, DNA-templated	NC_069084.1	NA	nvy	transcription corepressor activity; axon guidance; chaeta morphogenesis; circadian rhythm; negative regulation of DNA-templated transcription	no exact match but pretty high score; is a member of the MTG family of genes that have both nuclear and cytosolic functions. nvy encodes a transcriptional repressor and an A kinase anchoring protein (AKAP). It regulates repulsive axon guidance and functions in Plexin and Notch signaling pathways	Nervous System	Positive_Naive, Negative_Positive
BANY.1.2.g21489	XP_023950444.2G protein-activated inward rectifier potassium channel 3-like	XP_023950444.2G protein-activated inward rectifier potassium channel 3-like	NA	NA	NA	NA	protein-coding	XM_024094676.2_XM_052886505.1	XP_023950444.2_XP_052742465.1	F:GO:0005244; P:GO:0006813; C:GO:0016020; P:GO:0034220	F:voltage-gated ion channel activity; P:potassium ion transport; C:membrane; P:ion transmembrane transport	NC_069084.1	NA	Irk2	inward rectifier potassium channel activity, regulation of membrane potential	encodes a protein that is required in transepithelial fluid secretion and potassium transport in the Malpighian tubule; contributes to wing patterning	Nervous System	Positive_Naive
BANY.1.2.g23859	KPI93241.1Protein sickie	KPI93241.1Protein sickie	NA	NA	NA	NA	NA	NA	NA	F:GO:0003964; F:GO:0004519; P:GO:0006278; P:GO:0090305	F:RNA-directed DNA polymerase activity; F:endonuclease activity; P:RNA-dependent DNA biosynthetic process; P:nucleic acid phosphodiester bond hydrolysis	NA	NA	sick	actin filament organization, axonogenesis	encodes a cytoskeletal protein that positively regulates F-actin-mediated axonal growth	Nervous System	Positive_Naive
BANY.1.2.g26054	KAI5638456.1phosphatidylinositol 3- and 4-kinase domain-containing protein	KAI5638456.1phosphatidylinositol 3- and 4-kinase domain-containing protein	mechanistic Target of rapamycin	mTor	NP_524891.1	Dmel_CG5092	NA	NA	NA	F:GO:0004674; P:GO:0006468	F:protein serine/threonine kinase activity; P:protein phosphorylation	NA	NP_524891.1mechanistic target of rapamycin, isoform A	mTor	cellular response to nutrient, dendrite morphogenesis, determination of adult lifespan, insulin receptor signaling pathway, negative regulation of apoptotic process, positive regulation of axon guidance, positive regulation of synaptic assembly at neuromuscular junction	May also be involved, directly or indirectly, in the control of neuronal function	Nervous System	Positive_Naive
BANY.1.2.g00931	AON96636.1coiled-coil domain-containing protein 108	AON96636.1coiled-coil domain-containing protein 108	NA	NA	NA	NA	protein-coding	XM_052881613.1	XP_052737573.1			NC_069087.1	NA	Sox14/Sox21a	sox14: sequence-specific DNA binding, dendrite morphogenesis, positive regulation of neuron remodeling; sox21a: midgut development, negative regulation of cell differentiation	both not exact match, 1/14 score; sox14 encodes a transcription factor involved in neurogenesis and metamorphosis; sox21a encodes a Sox family transcription factor involved in the differentiation of stem cells in the midgut.	Nervous System	Negative_Naive, Negative_Positive
BANY.1.2.g01923	XP_045454604.1dystrophin, isoforms A/C/F/G/H-like	XP_045454604.1dystrophin, isoforms A/C/F/G/H-like	NA	NA	NA	NA	NA	NA	NA	F:GO:0016301; P:GO:0044237; F:GO:0097159; F:GO:1901363	F:kinase activity; P:cellular metabolic process; F:organic cyclic compound binding; F:heterocyclic compound binding	NA	NA	Dys	maintenance of presynaptic active zone structure, muscle organ development, regulation of neurotransmitter secretion, regulation of short-term neuronal synaptic plasticity	the product of Dys serves as a cytoplasmic scaffold for the membrane localization of different signaling factors, including nanos, which regulates expression of miRNAs to adapt cellular homeostasis to changes induced by stress and dystrophy	Nervous System	Negative_Naive
BANY.1.2.g03588	XP_023955028.2inter-alpha-trypsin inhibitor heavy chain H3	XP_023955028.2inter-alpha-trypsin inhibitor heavy chain H3	NA	NA	NA	NA	protein-coding	XM_024099260.2	XP_023955028.2	C:GO:0016020	C:membrane	NC_069086.1	NA	Ca-Ma2d/ stj/ stol	voltage-gated calcium channel activity; calcium ion transmembrane transport	no exact match - all half matches are calcium gated voltage channels, might be in muscle cells	Nervous System	Negative_Naive
BANY.1.2.g17911	XP_023947234.1dynein light chain roadblock-type 2	XP_023947234.1dynein light chain roadblock-type 2	NA	NA	NA	NA	protein-coding	XM_024095871.2_XM_024091466.2	XP_023951639.1_XP_023947234.1	F:GO:0003676; F:GO:0003774; C:GO:0005737; C:GO:0005868; C:GO:0005874; P:GO:0007018; F:GO:0045505	F:nucleic acid binding; F:motor activity; C:cytoplasm; C:cytoplasmic dynein complex; C:microtubule; P:microtubule-based movement; F:dynein intermediate chain binding	NC_069084.1_NC_069106.1	NA	robl	dynein intermediate chain binding, dendrite morphogenesis, mushroom body development	might be interesting; encodes a dynein-associated protein involved in intracellular transport mediated by Dynein. It contributes to dendrite morphogenesis and mushroom body development.	Nervous System	Negative_Naive
BANY.1.2.g00421	XP_023934089.1exocyst complex component 2	XP_023934089.1exocyst complex component 2	Secretory 5	Sec5	NP_608780.1	Dmel_CG8843	protein-coding	XM_024078321.2	XP_023934089.1	P:GO:0016192	P:vesicle-mediated transport	NC_069086.1	NP_608780.1secretory 5	Sec5	anterograde axonal protein transport, endocytic recycling, innate immune response, regulation of synapse maturation	Component of the exocyst complex involved in the docking of exocytic vesicles with fusion sites on the plasma membrane	Nervous System	Negative_Positive
BANY.1.2.g00782	XP_039754928.1protein unc-13 homolog 4B isoform X7	XP_039754928.1protein unc-13 homolog 4B isoform X7	NA	NA	NA	NA	protein-coding	XM_024082398.2	XP_023938166.2	F:GO:0016620; P:GO:0055114	F:oxidoreductase activity, acting on the aldehyde or oxo group of donors, NAD or NADP as acceptor; P:oxidation-reduction process	NC_069095.1	NA	stac	branch fusion open tracheal system, neurotransmitter secretion, synaptic vesicle priming	-	Nervous System	Negative_Positive
BANY.1.2.g00797	XP_023938432.2proto-oncogene tyrosine-protein kinase ROS	XP_023938432.2proto-oncogene tyrosine-protein kinase ROS	LDL receptor protein 1	LRP1	NP_788284.3	Dmel_CG33087	protein-coding	XM_024082664.2	XP_023938432.2	F:GO:0005515	F:protein binding	NC_069095.1	NP_788284.3LDL receptor protein 1, isoform G	LRP1	regulation of axon guidance, regulation of lipid transport	-	Nervous System	Negative_Positive
BANY.1.2.g01108	XP_023941935.1protein Teyrha-meyrha	XP_023941935.1protein Teyrha-meyrha	teyrha-meyrha	tey	NP_649140.1	Dmel_CG8780	protein-coding	XM_024086167.2	XP_023941935.1	F:GO:0003824; P:GO:0090304	F:catalytic activity; P:nucleic acid metabolic process	NC_069110.1	NP_649140.1teyrha-meyrha, isoform A	tey	negative regulation of DNA-templated transcription, synaptic target recognition	encodes a nuclear protein that regulates neuromuscular target specificity	Nervous System	Negative_Positive
BANY.1.2.g03672	XP_023955109.2KIF-binding protein	XP_023955109.2KIF-binding protein	uncharacterized protein	CG14043	NP_608886.1	Dmel_CG14043	protein-coding	XM_024099341.2	XP_023955109.2			NC_069091.1	NP_608886.1uncharacterized protein Dmel_CG14043	CG14043	central nervous system projection neuron axonogenesis, neuron projection maintenance, microtubule cytoskeleton organization	might be interesting; Human ortholog(s) of this gene implicated in Goldberg-Shprintzen syndrome, which is characterized by: delayed motor and cognitive milestones and mild-to-moderate intellectual disability	Nervous System	Negative_Positive
BANY.1.2.g04044	XP_023933844.1DNA-binding protein D-ETS-3 isoform X2	XP_023933844.1DNA-binding protein D-ETS-3 isoform X2	NA	NA	NA	NA	NA	NA	NA	F:GO:0003677	F:DNA binding	NA	NA	Ets65A	DNA-binding transcription factor activity	regulation of cholinergic cell fate - acts combinatorially to control T1 neuron morphogenesis in the optic lobe, brain and CNS	Nervous System	Negative_Positive
BANY.1.2.g04176	KAF9818827.1hypothetical protein SFRURICE_015543, partial	KAF9818827.1hypothetical protein SFRURICE_015543, partial	Dpr-interacting protein lambda	DIP-lambda	NP_001334747.1	Dmel_CG45781	NA	NA	NA			NA	NP_001334747.1Dpr-interacting protein lambda	DIP-lambda	establishment of synaptic specificity at neuromuscular junction	-	Nervous System	Negative_Positive
BANY.1.2.g06850	XP_023936600.1snake venom metalloproteinase atroxase	XP_023936600.1snake venom metalloproteinase atroxase	stall	stl	NP_001097423.1	Dmel_CG3622	protein-coding	XM_024080832.2	XP_023936600.1	F:GO:0008237	F:metallopeptidase activity	NC_069102.1	NP_001097423.1stall, isoform C	stl	negative regulation of neuron migration, follicle cell of egg chamber stalk formation, oogenesis	encodes a protein involved in neuron migration inhibition and ovarian follicle development	Nervous System	Negative_Positive
BANY.1.2.g08131	XP_052746805.1JNK-interacting protein 3 isoform X3	XP_052746805.1JNK-interacting protein 3 isoform X3	NA	NA	NA	NA	protein-coding	XM_052890843.1	XP_052746803.1	F:GO:0005078	F:MAP-kinase scaffold activity	NC_069110.1	NA	syd	kinesin binding, JUN kinase binding, axo-dendritic transport, negative regulation of apoptotic process	encodes a member of a family of scaffolding proteins that bind to JNK and facilitate its activation	Nervous System	Negative_Positive
BANY.1.2.g09737	XP_023939341.1sodium-dependent neutral amino acid transporter B(0)AT3	XP_023939341.1sodium-dependent neutral amino acid transporter B(0)AT3	NA	NA	NA	NA	NA	NA	NA	F:GO:0005328; C:GO:0005887; P:GO:0006836; P:GO:0055085	F:neurotransmitter:sodium symporter activity; C:integral component of plasma membrane; P:neurotransmitter transport; P:transmembrane transport	NA	NA	CG10804	neurotransmitter transmembrane transporter activity	Human ortholog(s) of this gene implicated in Hartnup disease and autosomal recessive intellectual developmental disorder 48.	Nervous System	Negative_Positive
BANY.1.2.g12560	XP_052758737.1protein kinase C-binding protein NELL1-like isoform X5	XP_052758737.1protein kinase C-binding protein NELL1-like isoform X5	NA	NA	NA	NA	NA	NA	NA	F:GO:0005509	F:calcium ion binding	NA	NA	CG32373	synaptic target recognition, calcium ion binding	-	Nervous System	Negative_Positive
BANY.1.2.g14114	XP_023943606.2proton-coupled amino acid transporter-like protein pathetic	XP_023943606.2proton-coupled amino acid transporter-like protein pathetic	NA	NA	NA	NA	protein-coding	XM_024087838.2	XP_023943606.2	C:GO:0016021	C:integral component of membrane	NC_069100.1	NA	path	amino acid transmembrane transporter activity, dendrite extension, dendrite morphogenesis	Required in a cell-autonomous manner for dendrite growth in neurons with large dendrite arbors	Nervous System	Negative_Positive
BANY.1.2.g18854	XP_052740727.1disintegrin and metalloproteinase domain-containing protein 10	XP_052740727.1disintegrin and metalloproteinase domain-containing protein 10	NA	NA	NA	NA	protein-coding	XM_052884767.1	XP_052740727.1	F:GO:0004222; P:GO:0006508; P:GO:0007229; C:GO:0016021	F:metalloendopeptidase activity; P:proteolysis; P:integrin-mediated signaling pathway; C:integral component of membrane	NC_069094.1	NA	kuz	metalloendopeptidase activity, axon guidance, glial cell migration, neuroblast fate determination, oogenesis, ventral cord development, central nervous system development	regulates activation of the receptors encoded by N and robo1 by cleavage	Nervous System	Negative_Positive
BANY.1.2.g20277	XP_052743453.1neuropeptide CCHamide-1 receptor-like	XP_052743453.1neuropeptide CCHamide-1 receptor-like	CCHamide-1 receptor	CCHa1-R	NP_611241.2	Dmel_CG30106	NA	NA	NA	P:GO:0007218; F:GO:0008528; C:GO:0016021	P:neuropeptide signaling pathway; F:G protein-coupled peptide receptor activity; C:integral component of membrane	NA	NP_611241.2CCHamide-1 receptor	CCHa1-R	neuropeptide receptor activity	Receptor for the neuropeptide CCHamide-1; Plays a role in the modulation of starvation-induced olfactory behavior; Contributes to regulation of sleep latency (the time required to fall asleep), amount of sleep and depth of sleep (arousability)	Nervous System	Negative_Positive
BANY.1.2.g21656	XP_023950604.1aspartate aminotransferase, mitochondrial	XP_023950604.1aspartate aminotransferase, mitochondrial	Glutamate oxaloacetate transaminase 2	Got2	NP_722744.1	Dmel_CG4233	protein-coding	XM_024094836.2	XP_023950604.1	F:GO:0004069; P:GO:0006520; P:GO:0009058; F:GO:0030170	F:L-aspartate:2-oxoglutarate aminotransferase activity; P:cellular amino acid metabolic process; P:biosynthetic process; F:pyridoxal phosphate binding	NC_069085.1	NP_722744.1glutamate oxaloacetate transaminase 2, isoform A	Got2	L-aspartate:2-oxoglutarate aminotransferase activity, glutamate biosynthetic process, synapse assembly	encodes an L- aspartate:2-oxoglutarate aminotransferase involved in glutamate biosynthesis, which in turn regulates postsynaptic receptor field size	Nervous System	Negative_Positive
BANY.1.2.g22111	XP_052743453.1neuropeptide CCHamide-1 receptor-like	XP_052743453.1neuropeptide CCHamide-1 receptor-like	CCHamide-1 receptor	CCHa1-R	NP_611241.2	Dmel_CG30106	protein-coding	XM_052887493.1	XP_052743453.1	F:GO:0003824; P:GO:0090304	F:catalytic activity; P:nucleic acid metabolic process	NC_069101.1	NP_611241.2CCHamide-1 receptor	CCHa1-R	neuropeptide receptor activity	Receptor for the neuropeptide CCHamide-1; Plays a role in the modulation of starvation-induced olfactory behavior; Contributes to regulation of sleep latency (the time required to fall asleep), amount of sleep and depth of sleep (arousability)	Nervous System	Negative_Positive
BANY.1.2.g23075	KAH9636577.1hypothetical protein HF086_007006	KAH9636577.1hypothetical protein HF086_007006	Shaw-like	Shawl	NP_609284.3	Dmel_CG34366	NA	NA	NA	F:GO:0005249; C:GO:0008076; P:GO:0071805	F:voltage-gated potassium channel activity; C:voltage-gated potassium channel complex; P:potassium ion transmembrane transport	NA	NP_609284.3Shaw-like, isoform D	Shawl	voltage-gated potassium channel activity, action potential	-	Nervous System	Negative_Positive
BANY.1.2.g05689	XP_052745082.1alpha-2 adrenergic receptor	XP_052745082.1alpha-2 adrenergic receptor	alpha2-adrenergic-like octopamine receptor	Octalpha2R	NP_650754.2	Dmel_CG18208	protein-coding	XM_052889122.1	XP_052745082.1	F:GO:0004930; P:GO:0007186; C:GO:0016021	F:G protein-coupled receptor activity; P:G protein-coupled receptor signaling pathway; C:integral component of membrane	NC_069106.1	NP_650754.2alpha2-adrenergic-like octopamine receptor, isoform A	Octalpha2R	octopamine receptor activity, adenylate cyclase-inhibiting G protein-coupled receptor signaling pathway, positive regulation of MAPK cascade	interesting gene; octopamine receptor; Human ortholog(s) of this gene implicated in several diseases, including alcohol dependence; artery disease (multiple); attention deficit hyperactivity disorder; nicotine dependence; and type 2 diabetes mellitus	Neurotransmitter Receptor	Positive_Naive
BANY.1.2.g06636	XP_032514255.1acetylcholine receptor subunit beta-like 2 isoform X3	XP_032514255.1acetylcholine receptor subunit beta-like 2 isoform X3	nicotinic Acetylcholine Receptor beta2	nAChRbeta2	NP_524483.1	Dmel_CG6798	protein-coding	XM_024080600.2	XP_023936368.1	F:GO:0005216; P:GO:0006811; C:GO:0016020	F:ion channel activity; P:ion transport; C:membrane	NC_069099.1	NP_524483.1nicotinic acetylcholine receptor beta2, isoform A	nAChRbeta2	response to insecticide, synaptic transmission cholinergic	might be interesting; encodes a subunit of the nicotinic acetylcholine receptor, which is part of the superfamily of ligand-gated ion channels. These channels open to facilitate the passage of cations across synaptic membranes in response to the binding of their native ligand, acetylcholine	Neurotransmitter Receptor	Positive_Naive
BANY.1.2.g09423	XP_023939075.1gamma-aminobutyric acid type B receptor subunit 1	XP_023939075.1gamma-aminobutyric acid type B receptor subunit 1	NA	NA	NA	NA	NA	NA	NA	F:GO:0004965; P:GO:0007186; C:GO:0016021	F:G protein-coupled GABA receptor activity; P:G protein-coupled receptor signaling pathway; C:integral component of membrane	NA	NA	GABA-B-R1	G protein-coupled GABA receptor activity; adenylate cyclase-inhibiting G protein-coupled receptor signaling pathway	interesting gene; encodes a receptor involved in G protein-coupled receptor and gamma-aminobutyric acid signaling pathways; Human ortholog involved in Neurodevelopmental disorder with language delay and variable cognitive abnormalities (NEDLC)	Neurotransmitter Receptor	Positive_Naive
BANY.1.2.g09424	XP_034841362.1gamma-aminobutyric acid type B receptor subunit 1	XP_034841362.1gamma-aminobutyric acid type B receptor subunit 1	NA	NA	NA	NA	protein-coding	XM_024083307.2	XP_023939075.1	F:GO:0004965; P:GO:0007186; C:GO:0016021	F:G protein-coupled GABA receptor activity; P:G protein-coupled receptor signaling pathway; C:integral component of membrane	NC_069086.1	NA	GABA-B-R1	G protein-coupled GABA receptor activity; adenylate cyclase-inhibiting G protein-coupled receptor signaling pathway	interesting gene; encodes a receptor involved in G protein-coupled receptor and gamma-aminobutyric acid signaling pathways; Human ortholog involved in Neurodevelopmental disorder with language delay and variable cognitive abnormalities (NEDLC)	Neurotransmitter Receptor	Positive_Naive
BANY.1.2.g14838	XP_052745082.1alpha-2 adrenergic receptor	XP_052745082.1alpha-2 adrenergic receptor	NA	NA	NA	NA	NA	NA	NA	F:GO:0004930; P:GO:0007186; C:GO:0016021	F:G protein-coupled receptor activity; P:G protein-coupled receptor signaling pathway; C:integral component of membrane	NA	NA	Octalpha2R	octopamine receptor activity	Human ortholog(s) of this gene implicated in several diseases, including alcohol dependence; artery disease (multiple); attention deficit hyperactivity disorder; nicotine dependence; and type 2 diabetes mellitus	Neurotransmitter Receptor	Positive_Naive, Negative_Positive
BANY.1.2.g15625	XP_052747213.1feline leukemia virus subgroup C receptor-related protein 2 isoform X2	XP_052747213.1feline leukemia virus subgroup C receptor-related protein 2 isoform X2	NA	NA	NA	NA	NA	NA	NA	C:GO:0016021	C:integral component of membrane	NA	NA	HisT	neurotransmitter transmembrane transporter activity, heme transmembrane transporter activity, involved_in histamine uptake	interesting gene; histamine transporter. Enables neurotransmitter transmembrane transporter activity. Involved in histamine uptake	Neurotransmitter Receptor	Positive_Naive
BANY.1.2.g06669	XP_023936384.1acetylcholine receptor subunit alpha-like 2	XP_023936384.1acetylcholine receptor subunit alpha-like 2	nicotinic Acetylcholine Receptor alpha2	nAChRalpha2	NP_524482.1	Dmel_CG6844	protein-coding	XM_024080616.2	XP_023936384.1	F:GO:0004888; C:GO:0016021; F:GO:0022848; C:GO:0030054; P:GO:0034220; C:GO:0045211; P:GO:0060079	F:transmembrane signaling receptor activity; C:integral component of membrane; F:acetylcholine-gated cation-selective channel activity; C:cell junction; P:ion transmembrane transport; C:postsynaptic membrane; P:excitatory postsynaptic potential	NC_069099.1	NP_524482.1nicotinic acetylcholine receptor alpha2, isoform A	nAChRalpha2	acetylcholine-gated monoatomic cation-selective channel activity, synaptic transmission cholinergic	interesting gene; responds by an extensive change in conformation that affects all subunits and leads to opening of an ion-conducting channel across the plasma membrane	Neurotransmitter Receptor	Negative_Positive
BANY.1.2.g04723	XP_023934555.1tachykinins	XP_023934555.1tachykinins	NA	NA	NA	NA	protein-coding	XM_024078787.2	XP_023934555.1	C:GO:0016020; C:GO:0016021	C:membrane; C:integral component of membrane	NC_069104.1	NA	Tk	tachykinin receptor binding, adult walking behavior, inter-male aggressive behavior, positive regulation of sensory perception of pain, response to pheromone, sensory perception of smell	interesting; Tachykinin peptides are one of the largest families of neuropeptides; excite neurons, evoke behavioral responses, are potent vasodilators, and contract (directly or indirectly) many smooth muscles; in drosophila, Required for the response to the male sex pheromone CH503 which is transferred from males to females during mating and inhibits courtship behavior by other males	Olfaction	Positive_Naive, Negative_Positive
BANY.1.2.g00191	XP_023946327.1SPARC-related modular calcium-binding protein 1 isoform X2	XP_023946327.1SPARC-related modular calcium-binding protein 1 isoform X2	NA	NA	NA	NA	protein-coding	XM_024090559.2	XP_023946327.1	F:GO:0005509	F:calcium ion binding	NC_069110.1	NA	magu	heparan sulfate proteoglycan binding, determination of adult lifespan, germ-line stem cell population maintenance, positive regulation of BMP signaling pathway	encodes a secreted protein that binds glypicans and regulates BMP signaling. It contributes to the regulation of growth and patterning of the wing, germ-line stem cell maintenance and adult life span	Other	Positive_Naive, Negative_Positive
BANY.1.2.g00496	XP_023934978.1peroxisomal membrane protein 2	XP_023934978.1peroxisomal membrane protein 2	NA	NA	NA	NA	protein-coding	XM_024079210.2	XP_023934978.1	C:GO:0016021	C:integral component of membrane	NC_069087.1	NA	CG7970	monoatomic ion channel activity	-	Other	Positive_Naive
BANY.1.2.g00646	XP_023936501.2phosphoinositide 3-kinase adapter protein 1 isoform X1	XP_023936501.2phosphoinositide 3-kinase adapter protein 1 isoform X1	NA	NA	NA	NA	NA	NA	NA			NA	NA	stumps	fibroblast growth factor receptor binding, glial cell development	encodes a fibroblast growth factor (FGF) scaffolding protein. Upon FGF receptor activation, it mediates the recruitment of the phosphatase encoded by csw, which is essential for the activation of the MAPK pathway	Other	Positive_Naive
BANY.1.2.g00731	XP_023937424.1receptor expression-enhancing protein 5 isoform X1	XP_023937424.1receptor expression-enhancing protein 5 isoform X1	NA	NA	NA	NA	protein-coding	XM_024081656.2	XP_023937424.1	C:GO:0016021	C:integral component of membrane	NC_069084.1	NA	ReepB/ CG4960	endoplasmic reticulum organization	2 drosophila orthologs 14/14	Other	Positive_Naive
BANY.1.2.g00779	XP_023938087.1PI-PLC X domain-containing protein 3 isoform X5	XP_023938087.1PI-PLC X domain-containing protein 3 isoform X5	NA	NA	NA	NA	protein-coding	XM_024082310.2	XP_023938078.1	P:GO:0006629; F:GO:0008081	P:lipid metabolic process; F:phosphoric diester hydrolase activity	NC_069095.1	NA	CG10747	phosphoric diester hydrolase activity	not exact match 13/14	Other	Positive_Naive, Negative_Positive
BANY.1.2.g00963	XP_023940187.2axoneme-associated protein mst101(2)	XP_023940187.2axoneme-associated protein mst101(2)	NA	NA	NA	NA	NA	NA	NA			NA	NA	mst101(2)	sperm axoneme assembly	-	Other	Positive_Naive
BANY.1.2.g00979	XP_023940275.1facilitated trehalose transporter Tret1-like	XP_023940275.1facilitated trehalose transporter Tret1-like	NA	NA	NA	NA	protein-coding	XM_024084507.2	XP_023940275.1	C:GO:0016021; F:GO:0022857; P:GO:0055085	C:integral component of membrane; F:transmembrane transporter activity; P:transmembrane transport	NC_069084.1	NA	Tret1	glucose transmembrane transporter activity, glucose transmembrane transporter activity	Low-capacity facilitative transporter for trehalose	Other	Positive_Naive
BANY.1.2.g01036	XP_023940921.1dipeptidase 1-like isoform X1	XP_023940921.1dipeptidase 1-like isoform X1	NA	NA	NA	NA	protein-coding	XM_024085153.2	XP_023940921.1	P:GO:0006508; F:GO:0008235; F:GO:0008239; F:GO:0016805; C:GO:0031225; F:GO:0046872	P:proteolysis; F:metalloexopeptidase activity; F:dipeptidyl-peptidase activity; F:dipeptidase activity; C:anchored component of membrane; F:metal ion binding	NC_069110.1	NA	CG6154	metallodipeptidase activity, proteolysis	NA	Other	Positive_Naive
BANY.1.2.g01568	XP_023945692.1chymotrypsin-like protease CTRL-1 isoform X2	XP_023945692.1chymotrypsin-like protease CTRL-1 isoform X2	lethal (2) k05911	l(2)k05911	NP_723797.3	Dmel_CG31728	protein-coding	XM_024089916.2	XP_023945684.2	F:GO:0003964; F:GO:0004519; P:GO:0006278; P:GO:0090305	F:RNA-directed DNA polymerase activity; F:endonuclease activity; P:RNA-dependent DNA biosynthetic process; P:nucleic acid phosphodiester bond hydrolysis	NC_069083.1	NP_723797.3lethal (2) k05911	l(2)k05911	proteolysis	-	Other	Positive_Naive
BANY.1.2.g02089	XP_023951437.2serine protease inhibitor 3/4 isoform X11	XP_023951437.2serine protease inhibitor 3/4 isoform X11	Serpin 42Dd	Spn42Dd	NP_001163067.1	Dmel_CG9456	protein-coding	XM_024095546.2	XP_023951314.2			NC_069089.1	NP_001163067.1serpin 42Dd	Spn42Dd	serine-type endopeptidase inhibitor activity, negative regulation of antifungal innate immune response, negative regulation of antimicrobial peptide production, sexual reproduction	Serine protease inhibitor with activity toward trypsin. Involved in innate immunity to fungal infection	Other	Positive_Naive, Negative_Positive
BANY.1.2.g02379	XP_023953561.2aldehyde dehydrogenase, dimeric NADP-preferring isoform X2	XP_023953561.2aldehyde dehydrogenase, dimeric NADP-preferring isoform X2	NA	NA	NA	NA	protein-coding	XM_024097787.2	XP_023953555.2	F:GO:0016620; P:GO:0055114	F:oxidoreductase activity, acting on the aldehyde or oxo group of donors, NAD or NADP as acceptor; P:oxidation-reduction process	NC_069102.1	NA	Aldh-III	oxidoreductase activity, acting on the aldehyde or oxo group of donors, NAD or NADP as acceptor	-	Other	Positive_Naive
BANY.1.2.g03100	XP_023954549.1macro domain-containing protein CT2219	XP_023954549.1macro domain-containing protein CT2219	NA	NA	NA	NA	protein-coding	XM_024098781.2	XP_023954549.1			NC_069100.1	NA	Gdap2	response to oxidative stress, response to starvation	Human ortholog(s) of this gene implicated in autosomal recessive spinocerebellar ataxia 27	Other	Positive_Naive
BANY.1.2.g03178	XP_052738567.1bifunctional heparan sulfate N-deacetylase/N-sulfotransferase	XP_052738567.1bifunctional heparan sulfate N-deacetylase/N-sulfotransferase	NA	NA	NA	NA	protein-coding	XM_052882607.1	XP_052738567.1	F:GO:0015016; C:GO:0016021; F:GO:0016787	F:[heparan sulfate]-glucosamine N-sulfotransferase activity; C:integral component of membrane; F:hydrolase activity	NC_069089.1	NA	sfl	sulfotransferase activity, acts_upstream_of_positive_effect fibroblast growth factor receptor signaling pathway, segment polarity determination, spermatogenesis, Wnt signaling pathway	Plays a role in diffusion of morphogen wingless (wg)	Other	Positive_Naive, Negative_Positive
BANY.1.2.g03804	XP_052747174.1adenylate cyclase type 3	XP_052747174.1adenylate cyclase type 3	Adenylate cyclase 3	Ac3	NP_610116.2	Dmel_CG1506	protein-coding	XM_052891214.1	XP_052747174.1	F:GO:0000166; P:GO:0009190; C:GO:0016021; F:GO:0016849; P:GO:0035556	F:nucleotide binding; P:cyclic nucleotide biosynthetic process; C:integral component of membrane; F:phosphorus-oxygen lyase activity; P:intracellular signal transduction	NC_069085.1	NP_610116.2adenylate cyclase 3, isoform A	Ac3	adenylate cyclase activity, circadian rhythm, locomotor rhythm	encodes an adenylate cyclase that is coupled to the receptor encoded by Pdfr via Gs signaling in the Morning circadian pacemakers	Other	Positive_Naive
BANY.1.2.g03959	XP_023933836.13-oxoacyl-[acyl-carrier-protein] reductase FabG-like	XP_023933836.13-oxoacyl-[acyl-carrier-protein] reductase FabG-like	uncharacterized protein	CG31548	NP_730974.1	Dmel_CG31548	protein-coding	XM_024078068.2	XP_023933836.1	F:GO:0016491; P:GO:0055114	F:oxidoreductase activity; P:oxidation-reduction process	NC_069094.1	NP_730974.1uncharacterized protein Dmel_CG31548	CG31548	estradiol 17-beta-dehydrogenase [NAD(P)] activity	-	Other	Positive_Naive
BANY.1.2.g04414	XP_023934176.1meiotic recombination protein DMC1/LIM15 homolog	XP_023934176.1meiotic recombination protein DMC1/LIM15 homolog	spindle A	spn-A	NP_524583.1	Dmel_CG7948	protein-coding	XM_024078408.2_XM_024078995.2	XP_023934176.1_XP_023934763.1	F:GO:0000150; F:GO:0003677; F:GO:0005524; C:GO:0005634; P:GO:0006281; P:GO:0007131; F:GO:0008094	F:recombinase activity; F:DNA binding; F:ATP binding; C:nucleus; P:DNA repair; P:reciprocal meiotic recombination; F:DNA-dependent ATPase activity	NC_069097.1_NC_069103.1	NP_524583.1spindle A, isoform A	spn-A	protein binding, double-strand break repair via synthesis-dependent strand annealing, oogenesis	encodes a protein that forms a filament on single-stranded DNA, does a homology search of double-stranded DNA, and catalyzes strand exchange, swapping the single-strand DNA in and displacing the partner of the complementary strand	Other	Positive_Naive
BANY.1.2.g05126	XP_023934970.2uncharacterized protein LOC112043683	XP_023934970.2uncharacterized protein LOC112043683	kekkon 2	kek2	NP_523551.1	Dmel_CG4977	protein-coding	XM_024079202.2	XP_023934970.2	F:GO:0005515; C:GO:0016021	F:protein binding; C:integral component of membrane	NC_069091.1	NP_523551.1kekkon 2	kek2	-	-	Other	Positive_Naive
BANY.1.2.g05310	XP_023935132.2sulfotransferase 1 family member D1	XP_023935132.2sulfotransferase 1 family member D1	NA	NA	NA	NA	protein-coding	XM_024079364.2	XP_023935132.2	F:GO:0003824; P:GO:0090304	F:catalytic activity; P:nucleic acid metabolic process	NC_069093.1	NA	St1/2	sulfotransferase activity, sulfation	-	Other	Positive_Naive, Negative_Naive
BANY.1.2.g05426	XP_034836196.1homeobox protein Hox-C13b-like	XP_034836196.1homeobox protein Hox-C13b-like	Hematopoietically expressed homeobox	HHEX	NP_650938.2	Dmel_CG7056	protein-coding	XM_024079454.2	XP_023935222.2	F:GO:0003677; C:GO:0005634; P:GO:0006355; F:GO:0043565	F:DNA binding; C:nucleus; P:regulation of transcription, DNA-templated; F:sequence-specific DNA binding	NC_069104.1	NP_650938.2hematopoietically expressed homeobox	HHEX	DNA-binding transcription factor activity, RNA polymerase II-specific	encodes a transcription factor involved in response to sucrose	Other	Positive_Naive, Negative_Positive
BANY.1.2.g05670	XP_023935484.1beta-1,4-galactosyltransferase 7	XP_023935484.1beta-1,4-galactosyltransferase 7	beta-4-galactosyltransferase 7	beta4GalT7	NP_651319.2	Dmel_CG11780	protein-coding	XM_024079716.2	XP_023935484.1	P:GO:0005975; F:GO:0016757	P:carbohydrate metabolic process; F:transferase activity, transferring glycosyl groups	NC_069106.1	NP_651319.2beta-4-galactosyltransferase 7	beta4GalT7	xylosylprotein 4-beta-galactosyltransferase activity, proteoglycan biosynthetic process	-	Other	Positive_Naive
BANY.1.2.g07417	XP_052743230.1uncharacterized transporter slc-17.2	XP_052743230.1uncharacterized transporter slc-17.2	NA	NA	NA	NA	protein-coding	XM_052887270.1	XP_052743230.1	C:GO:0005887; P:GO:0055085	C:integral component of plasma membrane; P:transmembrane transport	NC_069101.1	NA	CG9864	transmembrane transporter activity	Human ortholog(s) of this gene implicated in gout.	Other	Positive_Naive
BANY.1.2.g07600	XP_052745298.1checkpoint protein HUS1	XP_052745298.1checkpoint protein HUS1	NA	NA	NA	NA	protein-coding	XM_052889338.1	XP_052745298.1			NC_069084.1	NA	Hus1-like	double-strand break repair via homologous recombination, synaptonemal complex disassembly, part_of checkpoint clamp complex	plays a central role in the DNA damage-induced checkpoint response	Other	Positive_Naive
BANY.1.2.g07601	XP_023937290.2nuclear pore glycoprotein p62 isoform X1	XP_023937290.2nuclear pore glycoprotein p62 isoform X1	NA	NA	NA	NA	protein-coding	XM_024081522.2	XP_023937290.2	F:GO:0003824; P:GO:0034645; P:GO:0034654; P:GO:0090304	F:catalytic activity; P:cellular macromolecule biosynthetic process; P:nucleobase-containing compound biosynthetic process; P:nucleic acid metabolic process	NC_069084.1	NA	Nup62	chromatin DNA binding	Essential component of the nuclear pore complex; Binds to transcriptionally active genes	Other	Positive_Naive
BANY.1.2.g07730	XP_023937377.2toll-like receptor 7	XP_023937377.2toll-like receptor 7	18 wheeler	18w	NP_476814.1	Dmel_CG8896	protein-coding	XM_024081609.2	XP_023937377.2	F:GO:0005515; P:GO:0007165; C:GO:0016021	F:protein binding; P:signal transduction; C:integral component of membrane	NC_069095.1	NP_476814.118 wheeler	18w	antibacterial humoral response, axis elongation, follicle cell of egg chamber migration, immune response	encodes a member of the Toll-like receptor family. It contributes to multiple processes including ovarian follicle cell migration, antibacterial humoral response and ventral cord development	Other	Positive_Naive
BANY.1.2.g07993	XP_023937616.2cell adhesion molecule DSCAM-like	XP_023937616.2cell adhesion molecule DSCAM-like	NA	NA	NA	NA	protein-coding	XM_024081848.2	XP_023937616.2			NC_069084.1	NA	-	-	not specific enough; has multiple dscams	Other	Positive_Naive
BANY.1.2.g08645	XP_052742674.1CCAAT/enhancer-binding protein zeta	XP_052742674.1CCAAT/enhancer-binding protein zeta	Nucleolar complex protein 1	Noc1	NP_648431.3	Dmel_CG7839	NA	NA	NA	F:GO:0003924; F:GO:0003964; F:GO:0005525; P:GO:0006278	F:GTPase activity; F:RNA-directed DNA polymerase activity; F:GTP binding; P:RNA-dependent DNA biosynthetic process	NA	NP_648431.3nucleolar complex protein 1	Noc1	rRNA processing	encodes a protein expressed in the nucleolus, and whose reduction affects rRNA maturation and protein synthesis, inducing apoptosis	Other	Positive_Naive
BANY.1.2.g08702	XP_023938398.2cytochrome b-c1 complex subunit 2, mitochondrial	XP_023938398.2cytochrome b-c1 complex subunit 2, mitochondrial	NA	NA	NA	NA	protein-coding	XM_024082630.2	XP_023938398.2	F:GO:0003824; F:GO:0046872	F:catalytic activity; F:metal ion binding	NC_069099.1	NA	UQCR-C2	metal ion binding, mitochondrial electron transport, ubiquinol to cytochrome c	-	Other	Positive_Naive
BANY.1.2.g09221	XP_045771642.1galactan beta-1,4-galactosyltransferase GALS1-like	XP_045771642.1galactan beta-1,4-galactosyltransferase GALS1-like	NA	NA	NA	NA	NA	NA	NA	F:GO:0003824; P:GO:0090304	F:catalytic activity; P:nucleic acid metabolic process	NA	NA	CG3655/CG12910	glycosyltransferase activity	-	Other	Positive_Naive
BANY.1.2.g10037	XP_023939640.2peroxidase-like	XP_023939640.2peroxidase-like	NA	NA	NA	NA	NA	NA	NA	F:GO:0003824; P:GO:0090304	F:catalytic activity; P:nucleic acid metabolic process	NA	NA	-	-	too broad	Other	Positive_Naive, Negative_Positive
BANY.1.2.g10245	XP_039762455.1zinc finger protein 62 homolog isoform X6	XP_039762455.1zinc finger protein 62 homolog isoform X6	NA	NA	NA	NA	NA	NA	NA	F:GO:0003676	F:nucleic acid binding	NA	NA	crol	enables DNA-binding transcription factor activity, RNA polymerase II-specific, involved_in cell adhesion, involved_in imaginal disc-derived wing morphogenesis, involved_in negative regulation of DNA-templated transcription, involved_in negative regulation of Wnt signaling pathway	not exact match but was the highest 3/14; encodes a zinc finger transcription factor induced by 20-hydroxyecdysone at the onset of metamorphosis. It regulates wg transcription and cell cycle progression in the wing. Its over-expression in the eye accelerates the cell cycle and de-represses silenced genes.	Other	Positive_Naive
BANY.1.2.g10545	XP_039748798.1zinc finger protein 519 isoform X1	XP_039748798.1zinc finger protein 519 isoform X1	NA	NA	NA	NA	NA	NA	NA	F:GO:0046872	F:metal ion binding	NA	NA	CG15269	DNA-binding transcription activator activity, RNA polymerase II-specific	-	Other	Positive_Naive
BANY.1.2.g10982	XP_045768606.1CUGBP Elav-like family member 4 isoform X6	XP_045768606.1CUGBP Elav-like family member 4 isoform X6	NA	NA	NA	NA	protein-coding	XM_052883728.1	XP_052739688.1	F:GO:0003723	F:RNA binding	NC_069091.1	NA	bru3	protein homodimerization activity, mRNA splice site recognition, negative regulation of translation	encodes an RNA binding protein that binds to the EDEN element and mediates maternal mRNA translational repression	Other	Positive_Naive, Negative_Positive
BANY.1.2.g11134	XP_023940685.1putative inorganic phosphate cotransporter	XP_023940685.1putative inorganic phosphate cotransporter	Major Facilitator Superfamily Transporter 12	MFS12	NP_610332.3	Dmel_CG8791	protein-coding	XM_024084917.2	XP_023940685.1	C:GO:0005887; P:GO:0055085	C:integral component of plasma membrane; P:transmembrane transport	NC_069096.1	NP_610332.3major facilitator superfamily transporter 12, isoform A	MFS12	transmembrane transporter activity	-	Other	Positive_Naive
BANY.1.2.g11187	XP_023940805.1rhomboid-related protein 3 isoform X1	XP_023940805.1rhomboid-related protein 3 isoform X1	NA	NA	NA	NA	protein-coding	XM_024085037.2	XP_023940805.1	F:GO:0004252; P:GO:0006508; C:GO:0016021	F:serine-type endopeptidase activity; P:proteolysis; C:integral component of membrane	NC_069093.1	NA	stet	serine-type endopeptidase activity, epidermal growth factor receptor ligand maturation	encodes a gonad-specific intra-membrane protease of the rhomboid family that activates ligands of the product of Egfr	Other	Positive_Naive, Negative_Positive
BANY.1.2.g11635	XP_039758307.1protein esc1	XP_039758307.1protein esc1	NA	NA	NA	NA	protein-coding	XM_052886672.1	XP_052742632.1			NC_069099.1	NA	-	-	-	Other	Positive_Naive
BANY.1.2.g12554	XP_023942148.1leukocyte surface antigen CD53	XP_023942148.1leukocyte surface antigen CD53	Tetraspanin 74F	Tsp74F	NP_524132.1	Dmel_CG5492	protein-coding	XM_024086380.2	XP_023942148.1	C:GO:0016021	C:integral component of membrane	NC_069088.1	NP_524132.1tetraspanin 74F, isoform B	Tsp74F	-	-	Other	Positive_Naive
BANY.1.2.g12771	XP_023942313.2O-acyltransferase like protein-like	XP_023942313.2O-acyltransferase like protein-like	NA	NA	NA	NA	NA	NA	NA	P:GO:0009987	P:cellular process	NA	NA	-	-	too many orthologs	Other	Positive_Naive
BANY.1.2.g12797	XP_052741371.1fibronectin type III domain-containing protein 5 isoform X2	XP_052741371.1fibronectin type III domain-containing protein 5 isoform X2	NA	NA	NA	NA	protein-coding	XM_024086565.2	XP_023942333.1			NC_069096.1	NA	Idit	positive regulation of macroautophagy	-	Other	Positive_Naive, Negative_Positive
BANY.1.2.g13646	POS82101.1histone 2A	POS82101.1histone 2A	histone H2A	His2A:CG33808	NP_001027292.1	Dmel_CG33808	NA	NA	NA	C:GO:0000786; F:GO:0003677; C:GO:0005634; C:GO:0016021; F:GO:0046982	C:nucleosome; F:DNA binding; C:nucleus; C:integral component of membrane; F:protein heterodimerization activity	NA	NP_001027292.1histone H2A	His2A:CG33808	larval somatic muscle development, heterochromatin formation	Core component of nucleosome	Other	Positive_Naive, Negative_Naive
BANY.1.2.g14298	XP_052740240.1Fanconi anemia group I protein	XP_052740240.1Fanconi anemia group I protein	NA	NA	NA	NA	protein-coding	XM_052884280.1	XP_052740240.1	P:GO:0006281	P:DNA repair	NC_069093.1	NA	FANCI	DNA polymerase binding, DNA repair	Plays an essential role in the repair of DNA double-strand breaks	Other	Positive_Naive
BANY.1.2.g14379	XP_052738853.1glucose dehydrogenase [FAD, quinone]-like	XP_052738853.1glucose dehydrogenase [FAD, quinone]-like	uncharacterized protein	CG6142	NP_651466.1	Dmel_CG6142	protein-coding	XM_052882893.1	XP_052738853.1	F:GO:0016614; F:GO:0050660; P:GO:0055114	F:oxidoreductase activity, acting on CH-OH group of donors; F:flavin adenine dinucleotide binding; P:oxidation-reduction process	NC_069090.1	NP_651466.1uncharacterized protein Dmel_CG6142	CG6142	flavin adenine dinucleotide binding, oxidoreductase activity	-	Other	Positive_Naive
BANY.1.2.g14552	XP_052745752.1conserved oligomeric Golgi complex subunit 7 isoform X2	XP_052745752.1conserved oligomeric Golgi complex subunit 7 isoform X2	Component of oligomeric golgi complex 7	Cog7	NP_651750.1	Dmel_CG31040	protein-coding	XM_052889791.1	XP_052745751.1			NC_069108.1	NP_651750.1component of oligomeric golgi complex 7	Cog7	Golgi organization, protein localization to Golgi membrane	-	Other	Positive_Naive
BANY.1.2.g15089	XP_023944522.2cuticle protein 3-like	XP_023944522.2cuticle protein 3-like	Cuticular protein 65Eb	Cpr65Eb	NP_648076.3	Dmel_CG8638	protein-coding	XM_024088754.2	XP_023944522.2	F:GO:0042302	F:structural constituent of cuticle	NC_069102.1	NP_648076.3cuticular protein 65Eb	Cpr65Eb	structural constituent of chitin-based larval cuticle	-	Other	Positive_Naive
BANY.1.2.g15205	XP_052743261.1mannose-1-phosphate guanyltransferase alpha isoform X1	XP_052743261.1mannose-1-phosphate guanyltransferase alpha isoform X1	GDP-mannose pyrophosphorylase A	Gmppa	NP_611051.2	Dmel_CG8207	protein-coding	XM_052887301.1	XP_052743261.1	P:GO:0009058; F:GO:0016779	P:biosynthetic process; F:nucleotidyltransferase activity	NC_069084.1	NP_611051.2GDP-mannose pyrophosphorylase A	Gmppa	-	-	Other	Positive_Naive
BANY.1.2.g15656	XP_023945050.1importin subunit alpha-4	XP_023945050.1importin subunit alpha-4	NA	NA	NA	NA	protein-coding	XM_024089282.2	XP_023945050.1	F:GO:0005515; C:GO:0005634; C:GO:0005737; P:GO:0006606; F:GO:0061608	F:protein binding; C:nucleus; C:cytoplasm; P:protein import into nucleus; F:nuclear import signal receptor activity	NC_069085.1	NA	Kap-?3	myosin binding, Notch binding, response to UV	encodes a protein required for the nuclear import of the product of N	Other	Positive_Naive
BANY.1.2.g15803	XP_023945138.2immunoglobulin-binding protein 1	XP_023945138.2immunoglobulin-binding protein 1	Two A-associated protein of 42kDa	Tap42	NP_723811.1	Dmel_CG31852	protein-coding	XM_024089370.2	XP_023945138.2	P:GO:0009966	P:regulation of signal transduction	NC_069083.1	NP_723811.1Two A-associated protein of 42kDa	Tap42	protein phosphatase inhibitor activity, wing disc morphogenesis	encodes a phosphatase inhibitor involved in wing disc morphogenesis and the organization of the mitotic spindle	Other	Positive_Naive
BANY.1.2.g16945	XP_052737277.1protein sickie isoform X4	XP_052737277.1protein sickie isoform X4	NA	NA	NA	NA	NA	NA	NA	P:GO:0022008	P:neurogenesis	NA	NA	skl	apoptotic process	encodes a member of the inhibitor of apoptotic protein antagonists. It is partially involved in the apoptosis of some larval neurons during metamorphosis	Other	Positive_Naive, Negative_Positive
BANY.1.2.g17083	XP_052747054.1leucine-rich repeat and immunoglobulin-like domain-containing nogo receptor-interacting protein 2 isoform X4	XP_052747054.1leucine-rich repeat and immunoglobulin-like domain-containing nogo receptor-interacting protein 2 isoform X4	NA	NA	NA	NA	NA	NA	NA			NA	NA	Fili	regulation of apoptotic process	not exact match; regulates autonomous and nonautonomous apoptosis caused by the dioxin receptor homolog encoded by ss	Other	Positive_Naive, Negative_Positive
BANY.1.2.g17532	XP_052737738.1SOSS complex subunit C homolog B	XP_052737738.1SOSS complex subunit C homolog B	uncharacterized protein, isoform A	CG42374	NP_001137972.1	Dmel_CG42374	protein-coding	XM_052881778.1	XP_052737738.1	P:GO:0006281; C:GO:0070876	P:DNA repair; C:SOSS complex	NC_069087.1	NP_001137972.1uncharacterized protein Dmel_CG42374, isoform A	CG42374	DNA repair	-	Other	Positive_Naive, Negative_Positive
BANY.1.2.g17543	XP_039758307.1protein esc1	XP_039758307.1protein esc1	doublesex cognate 73A	dsx-c73A	NP_730169.1	Dmel_CG32159	NA	NA	NA			NA	NP_730169.1doublesex cognate 73A	dsx-c73A	chitin-based cuticle development	encodes a secreted cuticle protein present in the epidermis, salivary duct and trachea	Other	Positive_Naive, Negative_Positive
BANY.1.2.g17585	XP_023946935.1protein ENL isoform X1	XP_023946935.1protein ENL isoform X1	NA	NA	NA	NA	NA	NA	NA	C:GO:0005634; P:GO:0006355	C:nucleus; P:regulation of transcription, DNA-templated	NA	NA	ear	regulation of transcription by RNA polymerase II, transcription initiation at RNA polymerase II promoter	encodes a transcription factor that is a component of the super elongation complex (SEC), which regulates transcription by RNA Polymerase II.	Other	Positive_Naive
BANY.1.2.g18096	XP_023947433.1UPF0547 protein C16orf87 homolog	XP_023947433.1UPF0547 protein C16orf87 homolog	NA	NA	NA	NA	protein-coding	XM_024091665.2	XP_023947433.1			NC_069109.1	NA	-	-	not specific enough	Other	Positive_Naive
[truncated: 297 more rows]

## Sheet: S5_Antenna_learning_DEGs
SeqName	perc_5	perc_1	baseMean	log2FoldChange	lfcSE	pvalue	padj	Description_c	Description_p	Symbol_dmel	Description_dmel2	Transcripts_accession_bany	Protein_accession_bany	GO.IDs	GO.Names	Drosophila_ortholog.x	GO_terms_flybase	category	expression_pattern
[truncated: 11 more rows]

## Sheet: S6_Brain_learning_DEGs
SeqName	perc_5	perc_1	baseMean	log2FoldChange	lfcSE	pvalue	padj	Description_c	Description_p	Symbol_dmel	Description_dmel	Transcripts_accession_bany	Protein_accession_bany	GO.IDs	GO.Names	Drosophila_ortholog.x	GO_terms_flybase	category	expression_pattern
[truncated: 13 more rows]

[truncated: 4 more sheets: S7_Eyes_learning_DEGs, S8_Antenna_valence_DEGs, S9_Brain_valence_DEGs, S10_Eyes_valence_DEGs]
